# Supplementary material for: Genome-wide translational response of Candida albicans to fluconazole treatment
Source: Microbiol Spectr. 2023 Aug 23;11(5):e02572-23. doi: 10.1128/spectrum.02572-23 (PMC10580883; doi:10.1128/spectrum.02572-23)
Supplement: Dataset S1 — RNA differential gene expression (DE) and translational efficiency (TE) data for C. albicans cells grown in the presence vs absence of fluconazole. [file spectrum.02572-23-s0001.xlsx]

## Sheet: Complete Dataset
DATASET S1 RNA differential gene expression (DE) and translational efficiency (TE) data for C. albicans cells grown in the presence vs. absence of fluconazole. Gene names and descriptions are based on annotations in the Candida Genome Database (http://www.candidagenome.org).
Gene ID	log2(uORF TE fold change) fluconazole vs. no drug	p value (uORF TE ) Fluconazole vs. No drug	log2 (gene TE fold change) Fluconazole vs. No drug	p value (gene TE ) Fluconazole vs. No drug	log2 (uORF Ribo DE fold change) Fluconazole vs No drug	p value (uORF Ribo DE ) Fluconazole vs. No drug	padj value (uORF Ribo DE ) Fluconazole vs. No drug	log2 (gene Ribo DE fold change) Fluconazole vs. No drug	p value (gene Ribo DE ) Fluconazole vs. No drug	padj value (gene Ribo DE ) Fluconazole vs. No drug	log2 (uORF RNA DE fold change) Fluconazole vs. No drug	p value (uORF RNA DE ) Fluconazole vs. No drug	padj value (uORF RNA DE ) Fluconazole vs. No drug	log2 (gene RNA DE fold change) Fluconazole vs. No drug	p value (gene RNA DE ) Fluconazole vs. No drug	padj value (gene RNA DE ) Fluconazole vs. No drug	Gene name	Gene Description	S. cerevisiae ortholog	orf19 #	Gene Ribo No Drug average TPM	uORF Ribo No drug average TPM	Gene RNA No drug average TPM	uORF RNA No drug average TPM	Gene Ribo Fluconazole average TPM	uORF Ribo Fluconazole average TPM	Gene RNA Fluconazole average TPM	uORF RNA Fluconazole average TPM
C1_03470C			-9.44092	1.23017e-07				-7.54999	7.25e-10	1.94956e-07				1.93678	0.189196	0.390832		Ortholog(s) have protein kinase activity, role in ascospore wall assembly, ascospore-type prospore membrane assembly, protein phosphorylation and cell division site, cytosol, nucleus, prospore membrane localization	SPS1	orf19.3049,orf19.10567	24.1272		0.331028		0.0807886		1.68134
C2_07620W			-8.82331	4.81549e-06				-3.76066						5.09045	6.93949e-05	0.000602661		Has domain(s) with predicted Rho guanyl-nucleotide exchange factor activity, role in regulation of Rho protein signal transduction and intracellular localization		orf19.1863,orf19.9419	3.37334		0		0.239545		1.6873
C4_06300C			-8.46793					-5.31105						3.16277	0.0485436	0.147723	PGA42	Putative GPI-anchored adhesin-like protein; decreased transcription is observed in azole-resistant strains that overexpress CDR1 and CDR2 or MDR1		orf19.2907,orf19.10425	8.37302		0		0		1.1125
C1_06860W	-0.269495	0.883419	-8.08969		-0.143266	0.895915		-3.13414	0.024074	0.147287	-0.000448466	0.999695		4.97596				RTA domain protein; predicted role in response to stress; Spider biofilm induced		orf19.6224,orf19.13604	2.57029	0	0	0	0.25455	0	1.75238	2.05351
C2_10320C			-8.04808	7.41e-06				-6.254	1.473e-07	1.59962e-05				1.91519	0.177451	0.372598		Protein similar to S. cerevisiae meiosis-specific, spore-wall-localized protein Ssp2p, which is required for wild-type outer spore wall formation in S. cerevisiae; possibly an essential gene (UAU1 method); Hap43p-repressed	SSP2	orf19.1746,orf19.9313	8.02826		0.519046		0.117757		2.52811
C4_03460C			-7.56057	3.38387e-05				-2.68324	0.0442941	0.215072				4.89092	7.7949e-05	0.000669202		Putative protein of unknown function; transcript upregulated in clinical isolates from HIV+ patients with oral candidiasis; Spider biofilm induced	RIM4	orf19.3373,orf19.10881	1.69969		0		0.26638		1.33532
C4_06750C			-7.47636	6.10975e-05				-5.33013						2.11796	0.0533563	0.157575		Protein of unknown function; flow model biofilm induced		orf19.3134,orf19.10646	12.949		1.24019		0		7.48906
C2_06450C			-7.28408	0.000530041				-4.0244	0.00897481	0.0771397				3.26385	0.0306622	0.104252		Pseudogene; added to Assembly 21 based on comparative genome analysis		orf19.22.1	3.02166		0.0168936		0.0382343		1.03332
C3_04870W			-7.07354	0.000667355				-2.73974	0.0985581	0.335914				4.38842	0.000789316	0.00513184		Ortholog(s) have enzyme activator activity, ubiquitin ligase activator activity	AMA1	orf19.5954,orf19.13375	1.59645		0		0.113591		1.95062
C1_09900W			-7.03647	0.000629509				-3.55165	0.0319568	0.174345				3.4678	0.0119265	0.0501546	LIP3	Secreted lipase; gene family member whose members are expressed differentially in response to carbon source and infection; possible role in nutrition and/or in creating an acidic microenvironment; flow model biofilm induced		orf19.4856,orf19.12319	1.0746		0.0109874		0		0.834532
C3_00190W			-6.7896	0.000627009				-2.92667	0.10319	0.345416				3.81755	0.00124769	0.00768724		Ortholog of Candida guilliermondii ATCC 6260 : PGUG_05321, Candida lusitaniae ATCC 42720 : CLUG_00887 and Candida albicans WO-1 : CAWG_02354		orf19.5451	2.40749		0.246432		0		7.59673
CR_01340W			-6.72941	0.000864705				-3.61771	0.0209362	0.134196				3.11628	0.0115977	0.0490125		Predicted membrane transporter, member of the drug:proton antiporter (12 spanner) (DHA1) family, major facilitator superfamily (MFS)		orf19.2517,orf19.10053	1.59097		0.149199		0.0627046		1.97631
CR_03300C			-6.70755	0.00087379				-5.63787						1.09968	0.460134	0.685688		Ortholog(s) have aldehyde dehydrogenase (NAD) activity, role in response to furfural and cytoplasm, nucleus localization	YNL134C	orf19.2394,orf19.9930	10.1763		0.59942		0.095186		1.714
C5_01010W	1.69451	0.347405	-6.70116	0.00066844	-0.143266	0.895915		-7.243	5.22933e-08	6.61911e-06	-1.98819	0.0865381	0.336833	-0.534918	0.759735	0.883563	CCW14	Putative mannoprotein of cell wall with role in response to stress; increased mRNA abundance observed in cyr1 homozygous mutant (hyphal or yeast-form cells) and in ras1 homozygous mutant (yeast-form cells)		orf19.1969,orf19.9525	30.2343	0	0.628543	7.05406	0.0216097	0	0.5037	0.713719
C3_04440C			-6.6715	0.00176678				-4.23659	0.00580195	0.0578185				2.43334	0.146456	0.329296		Ortholog of S. cerevisiae : YEL023C, C. glabrata CBS138 : CAGL0I03168g, C. dubliniensis CD36 : Cd36_84380, Candida tenuis NRRL Y-1498 : CANTEDRAFT_101635 and Pichia stipitis Pignal : PICST_19384	YEL023C	orf19.5894,orf19.13315,orf19.13316,orf19.5895	2.44141		0.0128308		0.0145196		0.40813
CR_06670W			-6.61718	0.00102497				-3.42071	0.0392617	0.19956				3.13272	0.0217539	0.0805835	CFL11	Protein similar to ferric reductase Fre10p; flucytosine repressed; possibly adherence-induced; possibly an essential gene, disruptants not obtained by UAU1 method; rat catheter biofilm repressed		orf19.701,orf19.8320	0.537767		0.0154872		0		0.489266
C6_03500C			-6.53444	0.000765113				-1.48637	0.387045	0.678107				5.01547	3.92957e-05	0.000360571	SAP4	Secreted aspartyl proteinase; sap4,5,6 mutant defective in protein utilization for nitrogen; virulence role complicated by URA3 effects; expressed during mucosal and systemic infections; N-glycosylated; rat catheter, Spider biofilm induced		orf19.5716,orf19.13139	0.559561		0		0.205079		2.26078
C1_05970W			-6.52099	0.00412936				-4.05686	0.00964571	0.081622				2.47565	0.179523	0.375896		Putative adhesin-like protein; macrophage-induced gene		orf19.2449,orf19.9985	1.81352		0		0.0297774		0.230184
C4_04940W			-6.51869					-6.02252						0.57174	0.552312	0.758997		Ortholog of C. dubliniensis CD36 : Cd36_44580		orf19.3784	17.16		5.74723		0.584848		10.9271
C4_02240C			-6.45408					-4.89489						1.55643	0.307686	0.534421		Protein similar to S. cerevisiae Rot1p, which has roles in cytoskeletal dynamics and cell wall biosynthesis; predicted Kex2p substrate		orf19.4566,orf19.12035	8.3159		0.667794		0.0303431		3.06026
C3_04450C			-6.45102	0.00260119				-1.51941	0.480206	0.747855				4.81913	0.000785149	0.00511028		Protein of unknown function; induced by alpha pheromone in SpiderM medium	YMR244W	orf19.5896,orf19.13317	0.164217		0		0		2.87188
C2_08580W			-6.41913	0.000905214				-2.1911	0.145603	0.414006				4.22908	0.00177657	0.0104544		Possible pseudogene; similar to Ywp1p; ORF extended upstream from the initiating Met of orf19.3621 has a stop codon in the region corresponding to the Ywp1p signal peptide; disruption causes no apparent phenotype; no expression detected		orf19.3621,orf19.11104	1.20838		0.0631107		0.224754		2.71257
C4_06310C			-6.3963	0.000765452				-5.70437						0.829571	0.435037	0.664946	PGA41	Putative GPI-anchored protein; adhesin-like protein		orf19.2906,orf19.10424	10.6835		3.70979		0.405		8.58031
C7_04320W	-3.72394		-6.38425	0.00114308	-0.143266	0.895915		-1.01468	0.661379		3.31006			5.3123	3.37063e-06	3.99746e-05		Protein of unknown function; Hap43-repressed gene		orf19.7130	0.0574141	0	0	0	0	0	8.63272	110.609
C3_04350C			-6.35283	0.000302385				-2.61748	0.0793039	0.299151				3.78189	0.00086794	0.00559453		Has domain(s) with predicted oxidoreductase activity and role in metabolic process		orf19.5879,orf19.13300	1.71986		0.137645		0.156561		3.5705
C3_05670C			-6.3382	0.00398871				-4.49248	0.00377517	0.0437749				1.84388	0.264395	0.484468		Ortholog of Candida albicans WO-1 : CAWG_02878		orf19.7348	9.82194		0.614316		0		3.39689
C3_04160W	-0.277656	0.848409	-6.26725	0.00124633	0.111561	0.907304		-2.37621	0.093584	0.326417	0.242254	0.801309	0.928539	3.88163	0.00363773	0.0191243	DAL8	Putative allantoate permease; fungal-specific (no human or murine homolog)		orf19.5859,orf19.13281	1.6349	1.73199	0.0787084	9.87188	0.315503	9.09695	2.13859	18.5104
C1_11020W	-2.81224	0.0713015	-6.16051	0.00155243	-0.649005	0.497386		-2.05263	0.129459	0.38969	2.10787	0.071537	0.308909	4.15701	0.00190399	0.0110823		Protein similar to ferric reductase Fre10p; possibly an essential gene, disruptants not obtained by UAU1 method		orf19.2312,orf19.9848	2.29685	5.70597	0	0	0.591685	6.49078	0.753536	6.76944
C6_00730W			-6.12791	0.000171016				0.495995	0.702232	0.87458				6.60958	1.74993e-20	1.03974e-18		Ortholog of C. dubliniensis CD36 : Cd36_60640, C. parapsilosis CDC317 : CPAR2_602930, Candida tenuis NRRL Y-1498 : CANTEDRAFT_115038 and Pichia stipitis Pignal : PICST_31932		orf19.3655,orf19.11139	1.56916		0.0482608		2.42929		10.3255
C1_10980W			-6.12111	0.00627516				-3.12475	0.0742001	0.288374				2.98875	0.0608009	0.174077		Protein of unknown function; induced by alpha pheromone in SpiderM medium		orf19.2317,orf19.9853	2.02578		0.0769876		0		1.86722
C4_02220C			-6.11763	0.000702781				-4.43564						1.71858	0.124816	0.293964	ZCF25	Putative Zn(II)2Cys6 transcription factor		orf19.4568,orf19.12037	19.4069		0.327607		1.00638		1.44602
CR_00770W			-6.04314	0.0113695				-4.28449	0.00947636	0.080636				1.76298	0.383267	0.615628		Ortholog of Candida albicans WO-1 : CAWG_01435		orf19.3280	7.12887		0		0		0.561694
C1_13460W			-5.99703	0.000244734				0.192513	0.913684	0.972587				6.2798	9.57351e-11	2.15171e-09		Ortholog of Candida albicans WO-1 : CAWG_00105		orf19.4976,orf19.12443	0.507478		0		1.33341		19.4135
C7_03300C	-0.707943	0.547744	-5.9786	0.000167784	1.32864	0.253507	0.439694	0.692057	0.532054	0.782891	1.66068	0.00856619	0.0926408	6.72924	1.3675e-11	3.28254e-10	LIP8	Secreted lipase, member of a differentially expressed lipase gene family with possible roles in nutrition and/or in creating an acidic microenvironment; LIP5 and LIP8 are expressed at all stages of both mucosal and systemic infection		orf19.1345,orf19.8925	2.8049	18.2423	0	23.4208	6.89629	36.5746	6.95824	110.151
C2_00420W			-5.94661	0.00680911				-2.50475	0.125796	0.382829				3.46566	0.0260621	0.0923252		Ortholog of Nyv1, v-SNARE component of the vacuolar SNARE complex involved in vesicle fusion in S. cerevisiae; Hap43-repressed gene	NYV1	orf19.2089,orf19.9636	59.2604		0.817609		6.93444		45.5936
CR_06100C			-5.84404	0.00086863				-3.26336	0.0223315	0.140274				2.54859	0.00798864	0.0365953		Ortholog of C. dubliniensis CD36 : Cd36_31580, C. parapsilosis CDC317 : CPAR2_205000, Debaryomyces hansenii CBS767 : DEHA2G10846g and Pichia stipitis Pignal : PICST_32988		orf19.3863,orf19.11344	1.69163		0.2491		0.145038		2.0447
C3_02120W	3.11113	0.0240029	-5.76884	0.00617344	3.22678	0.00642818	0.0593964	-4.07914	0.00929971	0.0794944	0.122976	0.868628	0.952171	1.65289	0.263594	0.483592		Has domain(s) with predicted fatty-acyl-CoA binding activity		orf19.1634,orf19.9202	174.858	42.6578	39.8848	402.733	0	868.734	167.57	550.368
C7_00640C			-5.74396	0.0134543				-2.22517	0.257395	0.555654				3.43694	0.0387018	0.123999		Dubious open reading frame		orf19.7055	1.20198		0		0		2.64963
C7_02830C	-1.60878	0.387269	-5.7293	0.00234932	-0.143266	0.895915		-2.47434	0.0743191	0.288638	1.41633	0.243583	0.589726	3.29565	0.00936649	0.041605	LIP5	Cold-activated secreted lipase, differentially expressed lipase gene family member with possible roles in nutrition and acidic microenvironment; LIP5 and LIP8 expressed at all stages of mucosal and systemic infection; affects filamentation		orf19.5179,orf19.12646	2.33111	0	0.0441473	0	0.399727	0	1.10541	9.07485
CR_00650W			-5.63166	0.00450327				-5.27349	6.37508e-05	0.00241795				0.368972	0.861859	0.936185		Putative subtilisin-family protease; mutation confers hypersensitivity to toxic ergosterol analog		orf19.7464	6.67265		0		0.0463553		0.0342217
C4_01350W			-5.60014	0.0132763				-4.29583	0.00655266	0.06275				1.30621	0.520637	0.736873		Protein of unknown function; rat catheter biofilm induced		orf19.4652,orf19.12122	8.76111		0		0		0.503123
C4_06660W			-5.52807	0.00490951				-6.55286						-1.02563	0.57709	0.77492		Has domain(s) with predicted DNA binding, nucleic acid binding activity		orf19.2866,orf19.10655,orf19.10384,orf19.3143	11.131		0.093438		0.0226985		0.0362945
C5_00810C			-5.49307	0.0111357				-2.09938	0.146458	0.415394				3.43879	0.0411646	0.129483		Has domain(s) with predicted heme binding, peroxidase activity and role in oxidation-reduction process, response to oxidative stress		orf19.584,orf19.8216	3.61421		0		0.8399		1.07663
C6_01730W			-5.48917					-6.07598						-0.624171	0.771192		FGR37	Protein lacking an ortholog in S. cerevisiae; transposon mutation affects filamentous growth		orf19.3413,orf19.10916	30.8438		0.0667981		0		0
C2_07790C			-5.44331	0.00313401				-3.20022	0.0116487	0.0918716				2.24457	0.0933202	0.24149		Protein of unknown function; induced by alpha pheromone in SpiderM medium		orf19.2202,orf19.9748	7.11362		0.641946		0.740424		4.20672
CR_10610C			-5.42626					-4.61807						0.961412	0.0819453	0.217687		Ortholog(s) have ubiquitin-protein transferase activity, role in anaphase-promoting complex-dependent catabolic process, protein ubiquitination and anaphase-promoting complex localization	APC11	orf19.7644	69.2317		16.7618		7.54233		42.1408
C4_00480W	-2.1409	0.205978	-5.40226	0.0029878	-0.908747	0.374381		-2.48686	0.0553196	0.241975	1.20846	0.284076	0.622263	2.94574	0.0320885	0.107878	DUR4	Putative urea permease; fungal-specific (no human or murine homolog); possibly an essential gene, disruptants not obtained by UAU1 method		orf19.5677,orf19.13122	1.64511	6.35437	0.0414819	0	0.281695	0	0.676088	8.64269
C2_07710W			-5.37695	0.0232837				-2.20795	0.255049	0.5548				3.15758	0.0702404	0.194464		Ortholog of C. dubliniensis CD36 : Cd36_21990, C. parapsilosis CDC317 : CPAR2_103660, Debaryomyces hansenii CBS767 : DEHA2F19756g and Pichia stipitis Pignal : PICST_61375		orf19.2211,orf19.9756	0.522741		0		0		0.822512
C2_04210W	-0.290176	0.853352	-5.35766	0.009597	-1.49116	0.147591		-5.63074	4.972e-05	0.00197724	-1.23347	0.263068	0.605145	-0.269115	0.903623		STE4	Beta subunit of heterotrimeric G protein of mating signal transduction pathway; required for mating; transcript is specific to cells homozygous at MTL; induced by alpha pheromone; ortholog of S. cerevisiae Ste4	STE4	orf19.799,orf19.8419	5.05216	9.96714	0	1.7072	0	0.943409	0	0.664196
C2_07870C			-5.33622					-1.81943	0.379136	0.67144				3.47312				Ortholog of Candida albicans WO-1 : CAWG_05881		orf19.2195	0.424227		0		0		1.62305
C1_05710C	-1.9973	0.263664	-5.32619	0.00215651	-0.143266	0.895915		-4.16718	0.0007197	0.0145143	1.69091	0.14049	0.438815	1.17967	0.269681	0.491305	UGA4	Putative gamma-aminobutyric acid/polyamine permease; nitrogen catabolite repressed gene, induced in absence of preferred N sources; transcriptionally induced upon phagocytosis by macrophage; gene regulation by nitrogen source requires Gat1p	UGA4	orf19.2479,orf19.10016	9.14069	0	1.56696	0.705587	0.517343	0	4.53492	19.8658
C5_01360W	0.338041	0.857223	-5.3186	0.00858226	-0.143266	0.895915		-3.85193	0.00565046	0.0573888	-0.600081	0.62564		1.48399	0.428701	0.659213	CFL4	C-terminus similar to ferric reductases; induced in low iron; Sfu1-repressed; ciclopirox olamine induced; colony morphology-related gene regulation by Ssn6; Hap43-repressed; Sef1-regulated	FRE2	orf19.1932,orf19.9488	1.52332	0	0.00728884	0	0.041241	0	0.111306	0
C3_06780C			-5.31777	0.0189649				-4.04418	0.011449	0.0910596				1.27533	0.530494	0.74247	SLF1	Putative polysome-associated RNA binding protein; macrophage-induced gene		orf19.6826,orf19.14118	1.87763		0		0		0.124793
C4_07150W	0.157677	0.891627	-5.30162		0.0450851	0.962426		-5.13627			-0.378315	0.551306	0.811719	0.294386	0.769769	0.890398		bZIP transcription factor; possibly transcriptionally regulated upon hyphal formation; Hap43; F-12/CO2 early biofilm induced; Spider biofilm induced	ATC1	orf19.3088,orf19.10600	16.7935	23.4593	6.35436	152.247	1.02527	14.8594	10.0229	164.188
C1_06870C			4.67581	0.0101264				-0.916161	0.468525	0.741732				-5.70037	1.1771e-06	1.50936e-05		Ortholog of C. parapsilosis CDC317 : CPAR2_208910, Candida tenuis NRRL Y-1498 : CANTEDRAFT_114047, Debaryomyces hansenii CBS767 : DEHA2D14388g and Pichia stipitis Pignal : PICST_37629		orf19.6222.1	36.6956		106.229		18.9511		2.17944
CR_05080W	7.55397	5.29389e-05	-5.21002	0.00699115	5.05697	0.000614979	0.0211453	-0.909591	0.638666	0.841275	-1.92301	0.0391193	0.223072	4.21428	0.000441146	0.00311083	VMA13	Predicted proton-transporting ATPase; predicted role in ATP hydrolysis coupled proton transport; rat catheter biofilm repressed	VMA13	orf19.645.1	14.6124	0	3.88131	1815.67	14.253	2300.64	231.596	1744.72
CR_06350C			-5.1862	0.0210655				-3.55376	0.0245285	0.148913				1.64145	0.414574	0.643791		Dubious open reading frame		orf19.3888.2	6.08246		0		0.0616445		0.753285
C2_01460C			-5.17926	0.0144987				-3.10869						2.0959	0.26434	0.484468		Ortholog of C. dubliniensis CD36 : Cd36_16320, Candida tropicalis MYA-3404 : CTRG_01238 and Candida albicans WO-1 : CAWG_03918		orf19.1450,orf19.9025	4.27484		0		0.413755		0.268638
C1_07290W			-5.16451	0.0251861				-4.024	0.0116341	0.0918716				1.15289	0.575164	0.77363		Ortholog of Candida albicans WO-1 : CAWG_00687		orf19.4439,orf19.11919	6.43828		0		0.0796765		0.264694
C3_04570C			-5.15199	0.00598215				-2.41683	0.132878	0.394304				2.70779	0.0350866	0.115246	DUR35	Putative urea transporter		orf19.5915,orf19.13336,orf19.13337,orf19.5916	0.509344		0.234593		0.0602071		2.13905
C2_03350W	-2.72346	0.133857	-5.15094		-0.143266	0.895915		-4.26974			2.52561	0.0374176	0.216794	0.914562			PGA17	Putative GPI-anchored protein; exogenously expressed protein substrate for Kex2 processing in vitro; repressed by alpha pheromone in SpiderM medium; macrophage-induced; induced in oralpharyngeal candidiasis; Spider biofilm induced		orf19.893,orf19.8512	9.77556	0	0.876517	0	0.515951	0	2.10386	45.0322
CR_06580W			-5.14841	0.0170792				-4.28528	0.00752513	0.0682093				0.851674	0.588493	0.782959		Protein of unknown function; Spider biofilm induced; rat catheter biofilm repressed		orf19.693	4.43459		0.195092		0.0252423		0.552961
C1_12300W			-5.14289	0.0173587				-5.05273	0.000670681	0.0137721				0.0953067	0.964727			Ortholog of Candida albicans WO-1 : CAWG_00211		orf19.5233	13.5208		0		0		0.0604865
C2_04430W	0.0577535	0.975067	-5.13647	0.0133726	-0.143266	0.895915		-0.678308	0.748611	0.89811	-0.315666	0.790996		4.51234	0.000464884	0.00326671		Protein of unknown function		orf19.4509,orf19.11985	0.119181	0	0	0	0.324171	0	6.3304	1.69508
C5_04380C	-3.6198	0.0437945	-5.13225	0.00617978	-0.143266	0.895915		-0.26083	0.868784	0.950043	3.41273	0.00509578	0.0690079	4.86722	1.31314e-05	0.0001361		Ortholog of Candida albicans WO-1 : CAWG_04810		orf19.3924,orf19.11406	0.574145	0	0.0179773	0	0.797564	0	2.85036	98.9971
C4_06080W			-5.12532					-6.0382						-0.77046	0.55521	0.761088		Has domain(s) with predicted role in gamma-tubulin complex localization and gamma-tubulin ring complex localization		orf19.4418.1	212.884		15.8153		7.72423		11.2967
CR_04440C			-5.08923	0.000986508				-0.0143001	0.989591	0.998115				5.06498	2.47247e-08	4.28823e-07	RBR1	Glycosylphosphatidylinositol (GPI)-anchored cell wall protein; required for filamentous growth at acidic pH; expression repressed by Rim101 and activated by Nrg1; Hap43-induced		orf19.535,orf19.8168	33.4722		0.787684		39.9455		42.6477
C2_02570W			-5.06889	0.0186966				-5.03093						0.030764	0.987278	0.993402		Predicted membrane transporter; member of the drug:proton antiporter (12 spanner) (DHA1) family, major facilitator superfamily (MFS); mRNA binds She3		orf19.1582,orf19.9155,orf19.9156,orf19.1583	9.89289		0.339778		0.0591538		0.425783
C6_00020W			-5.06092	0.0135169				-4.22743	0.00244964	0.032936				0.844349	0.675487	0.838717		Ortholog of Candida albicans WO-1 : CAWG_05352		orf19.6338	11.1599		0		0.228759		0.2306
C3_06940W	2.73933	0.0771669	-5.05646	0.0118718	-0.46628	0.659446		-4.40983	0.00112612	0.0194471	-3.4167	0.00073169	0.0222141	0.666077	0.740848	0.873959		Predicted ORF in retrotransposon Tca17 with similarity to parts of the Gag-Pol region of retrotransposons; clade-associated gene expression		orf19.6807,orf19.14099	2.42217	23.5896	0.00760537	104.387	0.0384645	0	0.0532431	7.23235
C2_09920W			3.51878	0.00965653				1.94442	0.0453311	0.218045				-1.52093	0.119058	0.286475		Ortholog(s) have role in mitochondrial genome maintenance and mitochondrion localization	RRG9	orf19.1360,orf19.8940	2.74845		12.8712		17.1381		6.79562
C5_03730W			-5.04396					-4.12315						0.931803	0.638105	0.812977		Protein of unknown function; induced by alpha pheromone in SpiderM medium; Spider biofilm induced		orf19.1122,orf19.8720	5.25322		0		0.164552		0.119768
C4_03490C			-5.03987	0.0146266				-2.70139	0.0561426	0.24399				2.44591	0.182378	0.380414		Ortholog of Candida albicans WO-1 : CAWG_03459		orf19.3376,orf19.10885	2.04068		0		0.370221		0.798714
C1_02570C	-0.940642	0.583212	-5.00699		-0.934747	0.360903		-3.87641			-0.0864633	0.941032		1.12318	0.351654	0.582788	PUT4	Putative proline permease; fungal-specific (no human or murine homolog); repressed during the mating process		orf19.2945,orf19.10462	2.54855	4.97638	0.371658	0	0.0934504	0	1.07888	0.919367
C1_10850W			-5.00164	0.0215276				-4.58494	0.00307751	0.0386194				0.412997	0.834466	0.922941		Ortholog of C. parapsilosis CDC317 : CPAR2_210560, C. dubliniensis CD36 : Cd36_10180, Candida orthopsilosis Co 90-125 : CORT_0A09890 and Candida tropicalis MYA-3404 : CTRG_04072		orf19.2332,orf19.9868	4.2265		0.0258084		0		0.0945447
C2_08350C			-5.00136	0.0139173				-4.76576						0.24853	0.90674			Ortholog of C. dubliniensis CD36 : Cd36_22500, Candida tropicalis MYA-3404 : CTRG_01825 and Candida albicans WO-1 : CAWG_05921		orf19.1348,orf19.12588,orf19.8928,orf19.5122	14.6244		0		0.28185		0.0588746
C6_03600C			-4.98456	0.010979				-1.75532						3.23359	0.0255579	0.0908068		Putative cytochrome P450; Spider biofilm induced		orf19.5728,orf19.13150	4.70634		0.0401361		1.48756		0.933616
C5_03910C			4.9822	0.000661288				2.77977	0.0301417	0.168662				-2.10532	0.0246702	0.0883856		Ortholog of C. parapsilosis CDC317 : CPAR2_302980, C. dubliniensis CD36 : Cd36_53630, Pichia stipitis Pignal : PICST_32155 and Candida orthopsilosis Co 90-125 : CORT_0E05120		orf19.1105,orf19.8701	0.291825		19.5993		7.3138		6.8669
CR_08270W	1.33943	0.424762	-4.96567	0.0277941	0.894226	0.465315	0.631044	-2.02527	0.285028	0.585875	-0.600081	0.62564		2.93317	0.0816739	0.217158		Protein of unknown function; transcript upregulated in azole-resistant strain overexpressing MDR1; Spider biofilm induced		orf19.6391,orf19.13749	0.443656	20.7805	0	0	0.019138	48.2887	0.65649	0
C1_13440C			-4.9426	0.0172678				-3.96926	0.0039768	0.0454751				0.992765	0.631139	0.809461	OFI1	Putative transcription factor with zinc finger DNA-binding motif, involved in regulation of white-opaque switching and filamentous growth		orf19.4972,orf19.12437	2.09639		0		0.0632617		0.0500386
C3_07240W			-4.94232	0.0225001				-3.38585	0.0344457	0.184199				1.55662	0.382295	0.614725		Ortholog of Candida albicans WO-1 : CAWG_03032		orf19.6777,orf19.14069	2.16881		0.0669191		0.0252423		0.523628
CR_05580C	3.27969	0.0813443	-4.94218	0.0258562	-0.143266	0.895915		-3.43229	0.032112	0.174698	-3.62171	0.00531759	0.0701921	1.52402	0.426752	0.656778		Ortholog(s) have role in meiotic DNA recombinase assembly, reciprocal meiotic recombination and condensed nuclear chromosome localization	MEI5	orf19.5844,orf19.13266	3.53075	0	0	61.8818	0.0690321	0	0.353333	0
C5_01380W			-4.93005	0.00420761				-4.46021	0.00016318	0.00470143				0.439543	0.803749	0.905665	CFL5	Ferric reductase; induced in low iron; ciclopirox olamine, flucytosine induced; amphotericin B, Sfu1 repressed; Tbf1, Hap43 induced	FRE3	orf19.1930,orf19.9486	4.01479		0.024174		0.126401		0.0647827
C1_00290W			-4.90752	0.0267941				-3.46071	0.035335	0.187535				1.43253	0.458129	0.684076	POL93	Predicted ORF in retrotransposon Tca8 with similarity to the Pol region of retrotransposons encoding reverse transcriptase, protease and integrase; downregulated in response to ciclopirox olamine; F-12/CO2 early biofilm induced		orf19.6078	0.702967		0		0		0.0833754
C5_00520W			-4.87456	0.0321522				-3.58055	0.0248924	0.149699				1.30621	0.520637	0.736873		Ortholog of Candida albicans WO-1 : CAWG_04446		orf19.937,orf19.8552	4.29122		0		0.0746016		0.330074
C3_05050W	0.338041	0.857223	-4.8551	0.0283803	-0.143266	0.895915		-0.0120927	0.994487	0.999835	-0.600081	0.62564		4.89693	0.000777608	0.0050722	TRY4	C2H2 transcription factor; fluconazole-repressed; induced in ssr1 mutant; required for yeast cell adherence to silicone substrate; Spider biofilm induced		orf19.5975,orf19.13396	0.602267	0	0	0	0.897039	0	2.87535	0
C2_05770W			-4.83691	0.0254227				0.305827	0.886674	0.959573				5.17946	0.000173791	0.00137046		Zn(II)2Cys6 domain transcription factor; regulated by Mig1 and Tup1; rat catheter and Spider biofilm induced		orf19.6888,orf19.14177	0		0		4.07227		48.31
C4_06550C			-4.8003	0.0151518				-2.76169	0.0303793	0.169129				2.05232	0.186446	0.386481	IFF5	Putative GPI-anchored protein; adhesin-like protein; possibly an essential gene, disruptants not obtained by UAU1 method		orf19.2879,orf19.10397	1.61493		0.0703857		0.251646		0.445353
CR_01900C			-4.77655					-5.70651						-0.926588	0.635952	0.811989	HNM3	Putative transporter; Hap43, flucytosine repressed; possibly essential, disruptants not obtained by UAU1 method; Spider biofilm induced	BIO5	orf19.2587,orf19.10118	7.02751		0.0448567		0.0352785		0.0115622
C3_06180C			-4.75762	0.0165468				-3.80977	0.00288044	0.0369245				0.970525	0.627302	0.80654	TSA1	TSA/alkyl hydroperoxide peroxidase C (AhPC) family protein; similar to thiol-dependent peroxidases of oxidative stress signaling; antigenic; hyphal surface, nucleus; yeast-form nucleus, cytoplasm; biofilm, phagocytosis, peroxide induced	TSA1	orf19.7417	12.1816		0.023631		0.794859		0.231607
C5_04200W			-4.74945					-5.02634						-0.269115	0.903623		MRV3	Ortholog of Candida albicans WO-1 : CAWG_04793		orf19.3903,orf19.11384	8.96597		0		0.0300319		0
CR_01920W			-4.7442	0.0126608				-3.58528	0.00544893	0.0561499				1.17946				Ortholog(s) have adenosylmethionine-8-amino-7-oxononanoate transaminase activity and role in biotin biosynthetic process	BIO3	orf19.2591,orf19.10122	8.03959		1.0013		0.635664		2.97169
C4_04080C			-4.73767	0.021084				-1.6836	0.226672	0.520967				3.09801	0.0586555	0.169553	PGA31	Cell wall protein; putative GPI anchor; expression regulated upon white-opaque switch; induced by Congo Red and cell wall regeneration; Bcr1-repressed in RPMI a/a biofilms		orf19.5302,orf19.12761	2.71547		0		0.906226		0.663599
C2_00910W			-4.72189					-6.55864						-1.79142	0.35849	0.59053	PGA19	Putative GPI-anchored protein; macrophage-induced gene; mutants are viable		orf19.2033,orf19.9581	68.3777		0.243947		0.562607		0.0251439
C1_09300C			-4.71935	0.0224739				-2.48045	0.0757749	0.291632				2.24648	0.223979	0.43456		Has domain(s) with predicted metal ion binding activity		orf19.4789,orf19.12253	2.52397		0		0.401016		0.385162
C7_02430C	1.55324	0.376562	-4.68946	0.0322028	1.2365	0.231115		-4.22814	0.00638438	0.0617339	-0.600081	0.62564		0.449416	0.830415	0.920276		Ortholog of C. dubliniensis CD36 : Cd36_83910, Candida tropicalis MYA-3404 : CTRG_05087 and Candida albicans WO-1 : CAWG_00654		orf19.6465	1.8809	0	0	0	0	5.85288	0.0366442	0
CR_01460C			-4.6886	0.0285081				-4.65028						0.0137106	0.994927			Dubious open reading frame		orf19.2530,orf19.10065	14.8143		0		0.174883		0.0500434
C4_05360C			3.46411	0.0011544				2.01198	0.00974305	0.0821179				-1.37854	0.0708365	0.195661		Ortholog(s) have RNA binding, translation regulator activity and role in Group I intron splicing, mitochondrial respiratory chain complex IV biogenesis, positive regulation of mitochondrial translation	PET54	orf19.1794,orf19.9360	2.82194		19.8502		16.7841		11.5058
CR_10380C			-4.6478	0.0537197				-3.10734	0.0754984	0.291168				1.55834	0.439656	0.66896		Protein of unknown function; Hap43-induced gene; mutant is viable		orf19.7614	1.20683		0		0.0171737		0.193716
C5_02130W			-4.64141					-4.81061						-0.165911	0.926714	0.967206		Ortholog of Candida tropicalis MYA-3404 : CTRG_03197, Candida lusitaniae ATCC 42720 : CLUG_02837 and Candida albicans WO-1 : CAWG_04597		orf19.4217	10.5114		0.160366		0.122005		0.18751
C1_03000W	0.700045	0.629065	-4.6314		3.03871			-4.77294			1.92659	0.0245974	0.174481	0.0434007	0.928415	0.967764	HOL1	Putative MFS transporter; regulated by Nrg1; macrophage/pseudohyphal-repressed; induced by alpha pheromone in SpiderM medium; possibly an essential gene, disruptants not obtained by UAU1 method		orf19.2991,orf19.10508	27.9301	0	7.46554	17.4541	2.70049	150.118	10.7115	126.376
C7_00290C	-6.20643	1.99648e-05	-4.61723	0.0612488	-4.25157	0.000667303	0.0211453	-0.885215	0.709522		1.87955	0.0179926	0.142999	3.74964	0.0247329	0.0885046	HGT13	Predicted sugar transporter, involved in glycerol utilization; member of the major facilitator superfamily; 12 transmembrane; gene has intron; oxidative stress-induced via Cap1p; expressed in rich medium, 2% glucose		orf19.7093,orf19.7093.2	0	133.246	0	3.23175	0	7.07895	4.07058	19.616
CR_10330W	-1.10728	0.53947	-4.61069	0.058121	-0.143266	0.895915		-1.01468	0.661379		0.827261	0.466917	0.754904	3.5963	0.0313581	0.105957	PGA11	Putative GPI-anchored protein		orf19.7609	0.0615813	0	0	0	0	0	2.74826	8.26265
C3_05080W	-2.00053	0.227104	-4.59056	0.00614789	-0.436445	0.762254	0.864553	-3.13648	0.0291078	0.165198	1.02552	0.204972	0.552434	1.48656	0.150451	0.335137		Has domain(s) with predicted oxidoreductase activity, transferase activity, transferring acyl groups other than amino-acyl groups, zinc ion binding activity and role in oxidation-reduction process		orf19.5978,orf19.13399	1.76253	226.096	1.01027	32.3189	0.101469	73.7262	3.82191	84.4428
CR_04250W	-2.71204	0.12934	-4.57611	0.0171702	-3.0678	0.018157	0.103408	-4.27383	0.000862239	0.0163942	-0.600081	0.62564		0.335279	0.861484	0.936185	RON1	Protein with a DNA-binding domain, similar to S. cerevisiae meiosis-specific transcription factor Ndt80p; regulates genes of N-acetylglucosamine (GlcNAc) catabolism; required for GlcNAc-induced hyphal growth		orf19.513,orf19.8144	5.93349	389.958	0.0189048	0	0.247817	0	0.0679221	0
C1_06160W			-4.57317	0.00894993				-1.52277	0.301035	0.600166				3.0122	0.00394269	0.0204495		Protein of unknown function; induced by alpha pheromone in SpiderM medium		orf19.2429,orf19.9965,orf19.380	1.09964		0.205101		0.444161		2.65459
C2_01130W			-4.57047	0.0451833				-3.4957	0.0455286	0.218623				1.04605	0.509534	0.726989	NOT3	Transcriptional regulator; not required for buccal epithelial cell adherence or virulence in mouse systemic infection; null mutant colonies exhibit slightly decreased filamentation ratio; required for yeast adherence to silicone substrate	NOT3	orf19.2012,orf19.9563	74.0755		12.4202		0		37.2928
C5_04850W			3.36836	0.00767912				1.7986	0.0430002	0.210783				-1.55014	0.0900695	0.234799		Protein of unknown function; early-stage flow model biofilm induced		orf19.3971,orf19.11454	3.70188		13.0095		15.6863		6.60239
C3_02010C			-4.55699	0.0457341				-2.12862	0.254133	0.553874				2.41552	0.160722	0.350725		Ortholog(s) have role in ascospore wall assembly	MUM3	orf19.1647,orf19.9216	0.574262		0.0590313		0.022267		0.910338
C3_00180C			-4.52856	0.000581014				-3.18798	0.000627361	0.0131211				1.34991	0.154671	0.341746	DAL1	Putative allantoinase; transcript regulated by Nrg1 and Mig1; macrophage/pseudohyphal-repressed	DAL1	orf19.5454,orf19.12909	7.82798		1.37005		0.949191		4.4509
C2_02230C	2.41189	0.191926	-4.491	0.0125165	-0.143266	0.895915		-4.78785			-2.69961	0.0280706	0.189383	-0.27472	0.833955	0.92267		Protein with a globin-like domain; repressed by alpha pheromone in SpiderM medium; Spider biofilm induced		orf19.1541,orf19.9115	4.87174	0	0.370554	15.6365	0.165733	0	0.393175	0
CR_10310W	1.14637	0.482509	4.48368	0.0368712	2.72624	0.0321641	0.131892	4.16764			1.23235	0.27782	0.620192	-0.398829	0.784546	0.896107		Ortholog of C. dubliniensis CD36 : Cd36_35262, Candida tropicalis MYA-3404 : CTRG_05848 and Candida albicans WO-1 : CAWG_02290		orf19.7606	0.0468471	1.47375	4.75915	0	10.5251	56.9338	4.45105	6.11708
C2_05510C			3.36049	0.000238888				2.74724	0.000559082	0.0120963				-0.63634	0.112049	0.274564		Ortholog(s) have histone binding activity, role in DNA replication-dependent nucleosome assembly and CAF-1 complex, cytoplasm, nucleus localization	MSI1	orf19.3581,orf19.11065	6.14645		21.7974		48.5201		19.9711
C4_06920C	0.338041	0.857223	-4.46993	0.0403251	-0.143266	0.895915		-2.45531			-0.600081	0.62564		1.98204			CSA2	Extracellular heme-binding protein involved in heme-iron acquisition; regulated by Tsa1, Tsa1B in minimal media at 37 deg; induced by ketoconazole, nitric oxide, Hap43; required for normal RPMI biofilm formation		orf19.3117,orf19.10631,orf19.3119	7.79001	0	0.609623	0	1.49593	0	3.43629	0
C5_01990W	-2.39083	0.143917	-4.46233	0.0522393	0.640835	0.530886		-1.34002	0.543474	0.788599	2.87172	0.0105746	0.106306	3.06685	0.046089	0.141691		Ortholog of C. dubliniensis CD36 : Cd36_51840, Candida tropicalis MYA-3404 : CTRG_05315 and Candida albicans WO-1 : CAWG_04584		orf19.3172,orf19.10682	0.230814	0	0	0	0	10.8835	1.73682	14.5348
C4_01270W			4.45102	0.00798915				2.3629						-1.97725	0.0364295	0.11849	RPS6A	Ribosomal protein 6A; localizes to cell surface of yeast cells but not hyphae; repressed upon phagocytosis by murine macrophage; possibly essential; Hap43-induced; Spider biofilm repressed	RPS6A	orf19.4660,orf19.12130	94.9393		3776.83		1070.79		1258.38
C3_02660W	0.338041	0.857223	-4.44127	0.0376757	-0.143266	0.895915		-0.666343	0.773879		-0.600081	0.62564		3.82712	0.00234443	0.0130389		Protein of unknown function; Spider biofilm induced		orf19.258,orf19.7890	0	0	0.0221682	0	0.0341616	0	1.97618	0
CR_07820W			-4.4412	0.0110341				-0.841879	0.469954	0.742953				3.63522	0.00858219	0.0387814		Protein with monooxygenase domains; flow model biofilm induced		orf19.3711,orf19.11196	4.73459		0.0076736		3.23513		0.595696
C7_02750W			-4.42912	0.040572				-4.68424	0.00122818	0.0204588				-0.259343	0.892947	0.950274	FGR6-1	Protein lacking an ortholog in S. cerevisiae; member of a family encoded by FGR6-related genes in the RB2 repeat sequence; transposon mutation affects filamentous growth		orf19.5191,orf19.12658	2.64597		0.131828		0.0114379		0.127074
C3_00580W	1.00341	0.430056	-4.42564	0.0158609	0.95719	0.336441	0.529894	-4.30367	0.0117899	0.0924685	0.123603	0.866514	0.952171	0.308235	0.536408	0.747498	FLO9	Putative adhesin-like cell wall mannoprotein; repressed during the mating process; mutation confers hypersensitivity to toxic ergosterol analog; decreased transcription is observed upon fluphenazine treatment		orf19.5404.1,orf19.12859,orf19.5404,orf19.12856,orf19.5401	9.32294	9.84386	10.8492	60.4448	1.18626	23.5248	19.1424	169.759
C7_02760W			-4.42047	0.0386234				-3.86001	0.0082689	0.0726197				0.56789	0.776701	0.892538		Ortholog of Candida albicans WO-1 : CAWG_05610		orf19.5190,orf19.12657	8.87627		0.048322		0.404339		0.234246
C2_00080C	-0.396923	0.783857	-4.42045		0.119099	0.904577		-4.29056			0.29811	0.741233	0.900153	0.325826	0.506945	0.724327	FAV3	Putative alpha-1,6-mannanase; induced by mating factor in MTLa/MTLa opaque cells		orf19.1914,orf19.9470	21.9471	6.79565	11.3601	127.721	3.1982	48.9756	19.6521	242.973
C2_09240C			-4.41099					-5.6201						-1.17053	0.0261005	0.0924064		Protein of unknown function; transcript detected on high-resolution tiling arrays		orf19.4085,orf19.11566	153.536		38.2786		3.51033		24.3978
C2_01960C			4.40103	0.0368988				3.70872	0.0124291	0.095623				-0.726609	0.635771	0.811989		Protein of unknown function; transcript detected on high-resolution tiling arrays		orf19.1508	0.196695		2.67997		13.1189		2.08305
C1_05080W	5.65088		-4.38962	0.0309413	-0.143266	0.895915		-4.47631	0.00084461	0.0163339	-5.35158			-0.0997457	0.956296	0.982996	GPT1	GABA/polyamine transporter; 9 to 11 membrane spanning segments; complements GABA uptake defect of an S. cerevisiae uga4 put4 gap1 triple mutant; complements growth of an S. cerevisiae spe1 mutant under polyamine limitation		orf19.4063,orf19.11546	3.64564	0	0.126301	23.7972	0.0814779	0	0.158946	0.98623
C6_03030W	0.888037	0.628785	-4.37209	0.0190844	-0.143266	0.895915		-2.41542			-1.17078	0.324793		1.9644	0.100141	0.253066	SAP5	Biofilm-specific aspartyl protease; virulence role effected by URA3; expressed during infection; mRNA localized to hyphal tip via She3; rat catheter and Spider biofilm induced		orf19.5585,orf19.13032	1.2057	0	0.524348	3.30931	0.199017	0	3.27343	0
C5_01570C			-4.37063	0.0423613				-2.25858	0.227972	0.522678				2.16079	0.135638	0.311029	SPO1	Protein similar to phospholipase B; fungal-specific (no human or murine homolog)	SPO1	orf19.4151,orf19.11628	0.219009		0.0400789		0.00862478		0.3788
C4_04050C			-0.0947216	0.920627				-5.01599	3.11953e-11	1.7616e-08				-4.82671	3.47479e-22	2.55972e-20	RHD3	GPI-anchored yeast-associated cell wall protein; induced in high iron; clade-associated gene expression; not essential for cell wall integrity; fluconazole-repressed; flow model and Spider biofilm repressed		orf19.5305,orf19.12765	1102.57		478.38		44.7878		23.5695
C6_04620C			-4.35054	0.0361772				-4.80381	0.00103788	0.0183153				-0.46597	0.801849	0.905002	NAG4	Putative transporter; fungal-specific; similar to Nag3p and to S. cerevisiae Ypr156Cp and Ygr138Cp; required for wild-type mouse virulence and wild-type cycloheximide resistance; gene cluster encodes enzymes of GlcNAc catabolism		orf19.2160,orf19.9706	2.19427		0.0769209		0		0.0696969
C1_03770W	2.06152	0.147312	4.33122		0.171786	0.870788		1.62381			-2.07027	0.011541	0.112303	-2.79554	0.106771	0.265975	SKO1	bZIP transcription factor; involved in cell wall damage response; represses the yeast-to-hypha transition; mutants are caspofungin sensitive; induced by osmotic stress via Hog1; induced by Mnl1 under weak acid stress	SKO1	orf19.1032,orf19.8634	92.4875	0	77.9381	226.713	333.444	10.3713	7.3397	67.898
C6_01360W	0.994094	0.51301	3.23556	0.0124956	-5.34397	1.03983e-06	0.0002402	-1.60623	0.111438	0.359268	-6.07581	6.54465e-10	9.93478e-07	-4.79452	1.02493e-11	2.50025e-10		Protein of unknown function; ketoconazole-repressed		orf19.3448,orf19.10952	43.0941	1203.2	133.809	1323.82	16.6283	20.8347	6.37944	62.8799
C6_03860C	1.18361	0.502103	-4.30191	0.0249288	0.171786	0.870788		-4.81211			-1.25178	0.288279	0.62965	-0.515015	0.701023	0.852111	PGA61	Putative GPI-anchored protein		orf19.5762,orf19.13185	9.80385	0	2.26803	22.9003	0.131305	7.73299	2.06751	17.0601
C4_04070C			-4.29282	0.0602909				-2.68818	0.120554	0.37613				1.60628	0.409215	0.638633	PGA30	GPI-anchored protein of cell wall		orf19.5303,orf19.12763	0.990938		0		0.0211416		0.227038
C6_00450C			-4.28338	0.0486015				-4.52714	0.00247784	0.0331572				-0.269115	0.903623			Ortholog of Candida albicans WO-1 : CAWG_05313		orf19.4214,orf19.11690	7.56288		0		0		0
C5_04980W			-4.27021	0.0072227				-3.2217	0.00633134	0.0614314				1.04637	0.316863	0.542718		Putative adhesin-like protein; induced by Mnl1 under weak acid stress; rat catheter and Spider biofilm induced		orf19.3988,orf19.11471	3.60385		0.780646		0.383181		2.0737
C4_01220C	-0.275526	0.874188	-4.26742	0.00817313	-0.143266	0.895915		-2.00995	0.134222	0.395605	-0.0716757	0.947311	0.980787	2.25559	0.0152961	0.061317		Protein with a glycoside hydrolase domain; mutants are viable		orf19.4668,orf19.12138	1.38222	0	0.722126	12.4762	0.364897	0	4.45935	29.4762
C1_04060W	1.55324	0.376562	-4.25142	0.0140768	1.2365	0.231115		-1.67827			-0.600081	0.62564		2.6023	0.0250721	0.0894517	IFI3	Protein of unknown function; constitutive expression independent of MTL or white-opaque status		orf19.4482,orf19.11962,orf19.11963,orf19.4483	3.64514	0	0.128346	0	1.2775	18.962	1.26923	0
C6_03280W			-4.24179	0.0889134				-2.38538	0.21101	0.502985				1.85931	0.356631	0.588275		Ortholog of C. dubliniensis CD36 : Cd36_63740, C. parapsilosis CDC317 : CPAR2_503850, Pichia stipitis Pignal : PICST_32045 and Candida guilliermondii ATCC 6260 : PGUG_00070		orf19.5616,orf19.13061	0.668715		0		0		0.289294
C5_04040C			-4.23281	0.00508665				-2.4555	0.0108317	0.0878829				1.82415	0.24946	0.466068		Ortholog of Candida albicans WO-1 : CAWG_04776		orf19.1286,orf19.8873	107.682		0.445641		28.4049		2.57877
C4_05920C	0.079244	0.965569	-4.21259	0.0297813	-0.452396	0.668528		-1.19466	0.367773	0.660298	-0.600081	0.62564		3.05962	0.0458196	0.141007	PGA49	Putative GPI-anchored protein		orf19.4404,orf19.11882	1.33345	3.39782	0.00705051	0	0.679443	0	0.385926	0
C1_11340W	-0.154306	0.921642	-4.20508	0.00665985	0.308085	0.804198	0.884618	-1.59412	0.244368	0.54336	0.0430785	0.969746	0.989386	2.55524	0.0132752	0.0547522	PRM1	Putative membrane protein with a predicted role in membrane fusion during mating; Hap43p-repressed gene; protein induced during the mating process	PRM1	orf19.669,orf19.8286	0.747294	128.386	0.536329	9.79249	0.287858	90.0725	4.04447	17.1127
C1_14020W	-1.74122	0.392149	-4.19906	0.0213718	-2.06248	0.0680234		-0.581594	0.680321	0.862556	-0.31121	0.809072	0.930504	3.65814	0.000505438	0.00351057		Putative Rho GDP dissociation inhibitor; induced by nitric oxide independent of Yhb1p		orf19.7209	5.2388	41.7401	0.295656	16.4969	3.89292	8.35603	7.5339	22.4244
C2_02060C	-0.606498	0.716719	-4.19333	0.00763083	0.63948	0.529571		-1.35627	0.283403	0.583228	0.998508	0.377865	0.705533	2.86967	0.000625604	0.00422776	FMO1	Putative oxidoreductase; mutation confers hypersensitivity to toxic ergosterol analog, and to amphotericin B		orf19.1523,orf19.9098	2.24668	0	0.608633	5.85911	1.06106	21.8003	5.90893	28.4708
C2_02850W	0.079244	0.965569	-4.18947	0.0353153	-0.452396	0.668528		-2.64837	0.0652844	0.267522	-0.600081	0.62564		1.54294	0.281874	0.504783	UGA6	Putative GABA-specific permease; decreased transcription is observed upon benomyl treatment or in an azole-resistant strain that overexpresses MDR1		orf19.5820,orf19.13242	1.46186	7.09111	0.27724	0	0.172242	0	1.13599	0
C1_07770W			-4.18682	0.065568				-4.45659	0.00460862	0.0501443				-0.269115	0.903623		FGR6-3	Protein lacking an ortholog in S. cerevisiae; member of a family encoded by FGR6-related genes in the RB2 repeat sequence; transposon mutation affects filamentous growth		orf19.4712	2.00247		0		0		0
C4_06910W			-4.1864	0.0635296				-1.24191	0.465483	0.739296				2.98497	0.0697994	0.193981		PDR-subfamily ABC transporter (half-size); similar to WHITE subfamily proteins; repressed by fluphenazine treatment or in an azole-resistant strain that overexpresses CDR1 and CDR2; induced by nitric oxide; rat catheter biofilm induced		orf19.3120,orf19.10632	0.497532		0		0.227275		0.358177
C6_03090W			-4.16189	0.0543916				-4.52632	0.00201034	0.0294867				-0.355305	0.853667	0.932446		Ortholog of C. dubliniensis CD36 : Cd36_63980, Candida tenuis NRRL Y-1498 : CANTEDRAFT_115187, Candida tropicalis MYA-3404 : CTRG_02719 and Candida albicans WO-1 : CAWG_05060		orf19.5592,orf19.13038,orf19.5593	1.7941		0.0911154		0.00870167		0.089974
C2_10690W	4.54269		-4.15224	0.0132419	1.09018	0.323495		-2.55597	0.157104	0.43361	-3.13813			1.4424	0.153806	0.340588	TPS3	Predicted trehalose-phosphate synthase regulatory subunit; regulated by Efg1; regulated by Tsa1, Tsa1B under H2O2 stress conditions; flow model biofilm induced (reports differ)	TPS3	orf19.5348,orf19.12808	25.4058	50.4755	61.2645	1075.09	0	164.495	224.539	646.993
CR_02020C			0.0192205	0.983181				-4.87652	1.11014e-09	2.72564e-07				-4.77575	1.79698e-42	6.34333e-40	OPT1	Oligopeptide transporter; transports 3-to-5-residue peptides; alleles are distinct, one has intron; suppresses S. cerevisiae ptr2-2 mutant defects; induced by BSA or peptides; Stp3p, Hog1p regulated; flow model biofilm induced	OPT1	orf19.2602,orf19.10133	98.3117		113.867		5.85152		5.4861
CR_01860W			4.14174	0.0377287				-2.71366	0.0440118	0.214624				-6.75982	3.76656e-06	4.41468e-05	OPT9	Probable pseudogene similar to fragments of OPT1 oligopeptide transporter gene; decreased expression in hyphae compared to yeast-form cells; transcriptionally induced upon phagocytosis by macrophage		orf19.2584,orf19.10116	282.829		544.284		44.2229		1.73899
C7_00630C	-3.87085	0.00270704	-4.13522	0.00244964	-0.460307	0.624071		-1.54721	0.122954	0.37941	3.29099	0.000135859	0.0075733	2.58536	0.00388155	0.0201847		Putative protein of unknown function; transcript is upregulated in clinical isolates from HIV+ patients with oral candidiasis; regulated by Sef1, Sfu1, and Hap43		orf19.7056,orf19.7055.1	5.47654	4.89287	0.989925	2.79412	2.32822	5.3791	7.7476	64.9105
CR_06610W			-4.12505	0.0665122				-2.31533	0.161699	0.440318				1.75429	0.312691	0.539706	STE2	Receptor for alpha factor mating pheromone, MFalpha; required for a-type cells to respond to alpha factor, for opaque a-form mating and white a-form response; possible Kex2p substrate; a-specific, alpha-factor induced, A1p-Alpha2p repressed	STE2	orf19.696,orf19.8315	0.760759		0.0714676		0.0820347		0.464347
C2_03610W	1.23023	0.456751	-4.12276	0.0206091	0.422742	0.68249		-2.55784			-1.06742	0.315072	0.649656	1.56378	0.0527391	0.156059	FMO2	Protein with a monooxygenase domain; Spider biofilm induced		orf19.857,orf19.8477,orf19.859	2.916	0	1.91616	6.37928	0.532007	4.23026	7.22334	4.02949
C6_00810C	0.338041	0.857223	-4.11918	0.0814306	-0.143266	0.895915		-2.59594	0.10929	0.355427	-0.600081	0.62564		1.54868	0.446328	0.673646		Protein of unknown function; Hap43-repressed gene		orf19.3643,orf19.11126	1.60239	0	0	0	0.219276	0	0.149654	0
C7_04080C			-4.08193	0.0446628				-4.36847	0.000910735	0.0167522				-0.269115	0.903623			Putative adhesin-like protein		orf19.7167	7.24095		0		0.176127		0
C5_05260W			-4.08013					-2.92321						1.25055	0.0584665	0.169246		Ortholog(s) have protein phosphatase regulator activity, role in negative regulation of DNA damage checkpoint, protein dephosphorylation and cytoplasm, nucleus, protein phosphatase 4 complex localization	PSY4	orf19.4019,orf19.11502	54.2172		11.2735		17.0299		34.0543
CR_06030C	-1.74819	0.304379	4.06488		-2.09408	0.0922941	0.250823	-2.24017	0.164557	0.443982	-0.600081	0.62564		-6.21149				Has domain(s) with predicted carbohydrate binding, catalytic activity and role in carbohydrate metabolic process		orf19.3852,orf19.11333	0.405028	219.994	3.21458	0	0.0515642	17.5992	0.0415455	0
C1_10150W			-4.06325	0.058312				-3.4031	0.0227871	0.141717				0.675208	0.709755	0.856257	WOR1	Transcription factor ("master switch") of white-opaque phenotypic switching; required to establish and maintain the opaque state; opaque-specific, nuclear; regulates its own expression; suggested role in regulation of adhesion factors	MIT1	orf19.4884,orf19.12348	0.918762		0.0586398		0.0437734		0.155523
CR_07170W	-1.34175	0.374588	4.03252	0.00395291	0.119099	0.904577		3.5994	0.00110325	0.0192286	1.27302	0.166076	0.483885	-0.445579	0.541419	0.750359		Possible dehydrogenase; flow model biofilm induced; rat catheter biofilm induced; Spider biofilm induced		orf19.732,orf19.8351	1.83586	3.70672	40.5196	92.7793	25.9635	26.714	42.9362	294.567
C6_01600W			-4.02442	0.0308587				-3.13132	0.0862249	0.312123				0.882235	0.433524	0.663838		Ortholog of Candida albicans WO-1 : CAWG_05207		orf19.3427,orf19.10931	71.399		3.25852		9.44834		7.75826
C1_13260W			4.02067	0.00234454				3.73623	0.00610939	0.0598954				-0.200447	0.642025	0.815924		Ortholog(s) have FK506 binding, Hsp70 protein binding, chaperone binding, peptidyl-prolyl cis-trans isomerase activity, role in protein complex assembly and fungal-type vacuole, nucleus localization	FPR2	orf19.4952.1	0.503478		173.937		55.0497		197.785
CR_08740W			-4.0088	0.0462642				-2.88971	0.0268825	0.157311				1.1429	0.566012	0.768577		Protein of unknown function		orf19.6450,orf19.13808	5.39598		0.0228986		0.595987		0.229558
C3_04100W	-1.09003	0.426467	3.99367	0.0102204	0.448798	0.66464		3.69143	0.0115416	0.0915381	1.3221	0.0763954	0.322253	-0.119345	0.864908	0.936398		Ortholog of Candida albicans WO-1 : CAWG_02725		orf19.5854.1	0	0	11.6387	91.8054	8.28007	23.613	15.9316	339.3
C5_03800W			-3.97388	0.0128975				-3.91115	0.000716033	0.0144926				0.0644375	0.952821	0.981948		Cytochrome c oxidase subunit; membrane-localized protein; rat catheter biofilm induced	RCF1	orf19.1114,orf19.8711	175.198		76.4757		10.9142		100.068
C2_09410W			3.96557					-0.677752	0.731622	0.890017				-4.48892				Ortholog of Candida albicans WO-1 : CAWG_06018		orf19.1599,orf19.9167	0.432543		7.90095		0.397032		0.359783
C5_01300C	-0.797481	0.661219	-3.95789		-0.143266	0.895915		-1.50211			0.538496	0.638961	0.853223	2.44746	0.00735268	0.0342417		Ortholog(s) have mRNA 3'-UTR binding activity, role in regulation of mRNA stability, regulation of phosphate metabolic process and cytoplasm localization	PHO92	orf19.1939,orf19.9494	14.2042	0	0.899819	0	5.47539	0	6.74178	8.56463
C1_09940W			-3.95553	0.106114				-1.24031	0.579258	0.81127				2.68887	0.120871	0.289328		Protein of unknown function		orf19.4861.1	0.243705		0		0		1.82515
C3_07840C			-3.95314	0.10578				-1.24031	0.579258	0.81127				2.67405	0.121567	0.290204		Ortholog of Candida albicans WO-1 : CAWG_03090		orf19.6179	0.0996011		0		0		0.688482
CR_00660W	-1.71138	0.332798	-3.941	0.0214648	-0.143266	0.895915		-1.02147	0.467734	0.741097	1.46466	0.192524	0.534281	2.95707	0.00298182	0.0161352		Ortholog(s) have role in ascospore wall assembly and ascospore wall, nuclear envelope localization	RRT12	orf19.7463	1.69499	0	0.719633	0	0.954285	0	7.38883	18.2386
C3_06340W			-3.91289	0.0231909				-2.63103	0.101755	0.342029				1.25649	0.245939	0.461646	HNT2	Putative dinucleoside triphosphate hydrolase; induced upon low-level peroxide stress	HNT2	orf19.7419	1.97508		1.87484		0.130138		5.87729
C4_02570C			3.91203	0.0231559				2.19652						-1.75813	0.0332805	0.110678		Ortholog(s) have histone demethylase activity (H3-K36 specific), histone demethylase activity (H3-K9 specific), sequence-specific DNA binding and transcriptional repressor activity, more	RPH1	orf19.2743,orf19.10257	2.08587		7.2133		10.4365		3.0615
C2_06340W			-3.90764	0.040547				-2.51686	0.0774866	0.295653				1.40338	0.262601	0.482065	EFH1	APSES transcription factor; homodimer; minor role in transcriptional regulation vs Efg1; regulates filamentous growth, phenotypic switch; EFG1 and EFH1 genetically interact; expression interferes with mouse intestinal tract colonization		orf19.5498,orf19.12953	1.37824		0.235714		0.217455		0.850394
C6_00030W			-3.89929	0.0872989				-4.16813	0.00886437	0.0763065				-0.269115	0.903623		TLO13	Member of a family of telomere-proximal genes of unknown function; may be spliced in vivo; overlaps orf19.6337.1, which is a region annotated as blocked reading frame		orf19.6337	4.71315		0		0		0
C3_00920W			-3.89294	0.096006				-5.21929						-1.2887	0.407055	0.637741	ATO1	Putative fungal-specific transmembrane protein; induced by Rgt1; Spider biofilm induced		orf19.6169	171.173		1.04538		5.31618		0.494801
C2_00980W			-3.89183	0.10467				-2.68922	0.154124	0.428316				1.20664	0.52514	0.740452		Dubious open reading frame		orf19.2025	2.16595		0		0		0.380669
CR_04430W			-3.88703	0.101759				-4.15683	0.0125282	0.0961234				-0.269115	0.903623			Ortholog of Candida albicans WO-1 : CAWG_01778		orf19.533,orf19.8166	7.91405		0		0		0
C6_02930W			-3.8803	0.0905087				-3.34032						0.5756	0.726115	0.865254		Ortholog(s) have role in maintenance of rDNA, mitotic sister chromatid segregation and chromosome, telomeric region, nuclear envelope, nuclear periphery localization	SRC1	orf19.5569,orf19.13015,orf19.13017,orf19.5571	293.215		36.4849		26.7243		71.1378
C6_01810W			-3.85757	0.027517				-5.84575	2.36423e-06	0.000173387				-2.00228	0.0935673	0.241631		Protein of unknown function; transcription repressed by fluphenazine treatment		orf19.3404,orf19.10907	14.0146		2.23443		0.16473		0.705307
C2_01510C			-3.83984	0.016917				-3.69476	0.00136745	0.0219217				0.272384	0.777779	0.892538		Ortholog(s) have tRNA-specific adenosine deaminase activity, role in tRNA modification and cytoplasm, nucleus localization	TAD2	orf19.1458,orf19.9033	24.6389		8.06554		4.21888		12.6004
C7_00480W			-3.80245	0.0561094				-4.24572	0.00186235	0.0278958				-0.431764	0.820355	0.915898	FGR2	Protein similar to phosphate transporters; transposon mutation affects filamentous growth; expression is regulated upon white-opaque switching		orf19.7071	3.08781		0.0604094		0.0896393		0.0485599
C4_00430W	-1.53574	0.380997	3.7904	0.0598866	-1.89812	0.0882417		-1.2456	0.335062	0.630488	-0.600081	0.62564		-4.94068			MEP2	Ammonium permease and regulator of nitrogen starvation-induced filamentation; 11 predicted transmembrane regions; in low nitrogen cytoplasmic C-terminus activates Ras/cAMP and MAPK signal transduction pathways to induce filamentation	MEP2	orf19.5672,orf19.13117	1.47229	63.1564	7.39388	0	0.676641	0	0.346875	0
C7_01990C	-2.07194	0.130082	-3.7868	0.0145742	-0.0843146	0.928124		-2.05889	0.0891797	0.317327	1.60965	0.090017	0.34403	1.72862	0.0591268	0.170505		Putative allantoate permease; Gcn4-regulated; Spider biofilm induced		orf19.6522,orf19.13875	3.20302	34.6988	2.417	18.2577	0.900972	23.8462	9.90141	94.2945
C7_02020W			-3.77954					-3.27089						0.670349	0.0182579	0.0705292	RAD14	Putative DNA repair protein; transcription is regulated upon yeast-hyphal switch; flucytosine repressed	RAD14	orf19.6517,orf19.13870	63.3351		17.5549		16.2395		37.7944
C1_03270W	-2.14481	0.144877	-3.77792	0.0901678	-2.01134	0.0808325		-1.01468	0.661379		0.0809531	0.937884	0.975142	2.72625	0.0483136	0.147322		Putative protein of unknown function; Hap43-repressed gene; Spider biofilm induced	YMR114C	orf19.3021,orf19.10539	0.95451	120.442	2.58754	12.9964	0	13.3619	43.033	25.9946
C2_10730W			-3.76676	0.0247208				1.1587	0.409536	0.701475				4.92349	1.48287e-07	2.24149e-06		Ortholog of C. parapsilosis CDC317 : CPAR2_407790, C. dubliniensis CD36 : Cd36_24630, Candida orthopsilosis Co 90-125 : CORT_0C07130 and Spathaspora passalidarum NRRL Y-27907 : SPAPADRAFT_149801		orf19.5353,orf19.12813	0.762093		0.0958347		2.12237		6.52722
CR_07540C			-3.76526	0.0781771				-1.43272	0.510592	0.769274				2.22298	0.103813	0.260052		Protein of unknown function; downregulated by fluphenazine treatment or in an azole-resistant strain that overexpresses CDR1 and CDR2		orf19.2624,orf19.10155	0.0629002		0.0937823		0		0.743022
C4_06840W			3.11431	0.00271289				1.57986	0.0555921	0.242416				-1.51407	0.0165117	0.0649877		Ortholog(s) have cytosol, nucleus localization		orf19.3125,orf19.10637	9.47868		33.4904		31.4466		17.3661
C1_06430C			-3.74395	0.0778157				-3.8357	0.0117064	0.0920696				-0.105522	0.959032	0.984233		Ortholog of C. dubliniensis CD36 : Cd36_06020, C. parapsilosis CDC317 : CPAR2_803380, Candida tenuis NRRL Y-1498 : CANTEDRAFT_91858 and Pichia stipitis Pignal : PICST_30337		orf19.6267,orf19.13646	1.5618		0.0149745		0.0128708		0.0241968
C1_05740C			3.0799	0.00731106				2.4821	0.00359965	0.0425256				-0.594381	0.433363	0.66376		Ortholog of C. dubliniensis CD36 : Cd36_05410, C. parapsilosis CDC317 : CPAR2_107480, Candida tenuis NRRL Y-1498 : CANTEDRAFT_94695 and Debaryomyces hansenii CBS767 : DEHA2D02288g		orf19.2478,orf19.10015	4.29169		10.9419		30.6809		10.8766
C1_00970W	5.66074		-3.73026	0.103342	-0.143266	0.895915		-0.0124749	0.995388	0.999835	-5.29808			3.8024	0.0151192	0.06073		Ortholog of C. dubliniensis CD36 : Cd36_00920, Debaryomyces hansenii CBS767 : DEHA2F20724g, Pichia stipitis Pignal : PICST_32745 and Candida albicans WO-1 : CAWG_01277		orf19.6008.3	0	0	0	1041.53	2.55397	0	18.6017	184.923
CR_04970C	0.338041	0.857223	-3.72572	0.107054	-0.143266	0.895915		-1.5986	0.377819	0.669668	-0.600081	0.62564		2.15402	0.254015	0.471641		Ortholog of C. dubliniensis CD36 : Cd36_30370, Candida tropicalis MYA-3404 : CTRG_00536 and Candida albicans WO-1 : CAWG_01831		orf19.634,orf19.8247	0.496176	0	0	0	0.101319	0	0.365019	0
C4_00980C			-3.72046	0.0121034				1.53419	0.157234	0.433706				5.17825	7.37844e-09	1.37509e-07	MRV1	Ortholog of Candida albicans WO-1 : CAWG_03682		orf19.4691,orf19.12160	5.63561		0.362499		17.5595		21.852
C7_01610W			-3.71665	0.0441073				-3.18115	0.0298428	0.167851				0.569279	0.630888	0.809461		Ortholog(s) have role in mitochondrial respiratory chain complex IV assembly, negative regulation of mitochondrial translation and integral component of mitochondrial inner membrane localization	COA3	orf19.6563.1	118.083		74.6123		8.66805		148.645
CR_04620C			-3.69793	0.0809433				-3.24851	0.0279271	0.160923				0.449416	0.830415	0.920276		Predicted membrane transporter, member of the drug:proton antiporter (12 spanner) (DHA1) family, major facilitator superfamily (MFS)	DTR1	orf19.553,orf19.8188	1.37693		0		0.0796403		0.0327016
C3_05640W			-3.68421	0.065564				-3.26563	0.014879	0.106641				0.405101	0.799391	0.904289		Predicted oxidoreductase; rat catheter biofilm repressed		orf19.6999	2.50721		0.490309		0.165352		0.85865
C1_02770W			3.68327	0.00179889				3.35584	0.00713637	0.0660332				-0.392421	0.189689	0.391311		Protein of unknown function; similar to human SERF2; gene has an alternatively spliced intron	YDL085C-A	orf19.2965.1	1.59112		227.6		44.3243		232.425
C5_05220W			3.67806	0.0174633				3.02475	0.0233083	0.144007				-0.725421	0.303189	0.52951	CAG1	heterotrimeric G protein alpha subunit; positive role in mating pheromone response; opaque-enriched transcript; transcript repressed by MTLa1-MTLalpha2; regulated by hemoglobin-responsive Hbr1 via MTL genes; rat catheter biofilm repressed	GPA1	orf19.4015,orf19.11498	0.317583		8.05671		4.56932		6.85419
C1_01510W	-3.42141		-3.67354	0.0344349	-0.143266	0.895915		-1.71345	0.187441	0.472468	3.01124			1.97333	0.0569166	0.165403		Protein of unknown function; merged with orf19.3338; rat catheter, flow and Spider model biofilm induced; promoter bound by Bcr1, Efg1, Ndt80, and Rob1; orf19.3338 Bcr1-repressed in RPMI a/a biofilms		orf19.3337,orf19.10847,orf19.3338	2.17793	0	0.55868	0	0.780971	0	2.86332	136.966
C2_02750C	2.65927	0.171821	-3.67123	0.0145038	-0.143266	0.895915		-2.72865	0.0127426	0.0971593	-2.44476	0.059067	0.27606	0.967724	0.349075	0.579314		Ortholog of C. parapsilosis CDC317 : CPAR2_212260, C. dubliniensis CD36 : Cd36_17620, Candida orthopsilosis Co 90-125 : CORT_0A11590 and Candida tropicalis MYA-3404 : CTRG_01348		orf19.5831,orf19.13253	6.5265	0	0.739014	4.86282	1.34981	0	1.93805	4.92842
C1_13750C			-3.66719					-2.96384						0.821497	0.488764	0.708814		Ortholog of C. dubliniensis CD36 : Cd36_12740, C. parapsilosis CDC317 : CPAR2_201620, Candida tenuis NRRL Y-1498 : CANTEDRAFT_107586 and Debaryomyces hansenii CBS767 : DEHA2D04994g		orf19.5012,orf19.12479	26.4237		4.99959		8.51407		11.3756
C2_02140C			-3.65815					-3.15057						0.54068	0.782445	0.895169		Protein of unknown function		orf19.1530	8.80152		0.0299137		0.812424		0.164764
CR_05680C			2.94898	0.0319543				2.09419	0.0656137	0.267951				-0.936897	0.146148	0.328846		Protein of unknown function; 2 predicted transmembrane domains; transcript detected on high-resolution tiling arrays; flow model biofilm induced; Spider biofilm repressed		orf19.6644,orf19.13965	6.92181		111.04		36.063		72.3162
CR_05290W			-3.6562					-4.43588						-0.632944	0.520244	0.736773	MNT3	Mannosyltransferase; transcription elevated in cyr1, chk1, nik1, and sln1 homozygous null mutants; fungal-specific (no human or murine homolog)		orf19.1010,orf19.8624	16.3553		14.293		1.98359		11.7685
C2_06270W			-3.65451	0.0794852				-4.68186	0.00149359	0.0233637				-1.02372	0.501182	0.720472		Ortholog of C. dubliniensis CD36 : Cd36_20660, C. parapsilosis CDC317 : CPAR2_104730, Candida tenuis NRRL Y-1498 : CANTEDRAFT_133951 and Debaryomyces hansenii CBS767 : DEHA2F02068g		orf19.5489,orf19.12944,orf19.12945,orf19.5490	3.41643		0.903251		0.0147141		0.541305
C5_00870C	-1.71101	0.274505	-3.65107	0.0329259	-2.41388	0.0303876		-0.801339	0.627753	0.835082	-0.882328	0.430375	0.739874	2.83312	0.00875717	0.0392764	GIT4	Glycerophosphocholine transporter; fungal-specific (no human or murine homolog); possibly an essential gene, disruptants not obtained by UAU1 method; Hap43p-repressed gene		orf19.1980,orf19.9536	0.322418	38.69	0.260689	1.01922	0.247354	0	2.66878	0.618737
C3_07580W			-3.65052					-2.77695						1.00878	0.242772	0.458281		Ortholog of C. dubliniensis CD36 : Cd36_87460, C. parapsilosis CDC317 : CPAR2_808260, Debaryomyces hansenii CBS767 : DEHA2F07084g and Pichia stipitis Pignal : psti_CGOB_00185		orf19.6731.1	146.757		33.3617		51.9773		86.0349
CR_07140C			-3.6464	0.0250652				-0.121614	0.929934	0.97821				3.59116	0.000104038	0.000870759		Protein of unknown function; transcript regulated by Mig1 and Tup1; rat catheter biofilm induced		orf19.11,orf19.7684	2.37603		1.61163		3.0027		24.9784
C4_01480C			-3.64559	0.0675154				-2.97631	0.0294621	0.166539				0.674113	0.74023	0.873745		Predicted protein of unknown function; overlaps orf19.4636		orf19.4636	5.86537		0		0.475908		0.164391
C4_05040W			-3.64491	0.0549411				-4.1804						-0.392775	0.777866	0.892538		Ortholog(s) have protein tag activity, role in cell morphogenesis involved in conjugation with cellular fusion, cellular protein modification process, mRNA cis splicing, via spliceosome and cytosol, mating projection, nucleus localization	HUB1	orf19.3774.1	39.308		16.4356		5.19909		16.4568
C2_08360C			-3.62994	0.0790146				-2.67747	0.0553651	0.241987				0.973809	0.562127	0.766317	OPT5	Oligopeptide transporter; fungal-specific (no human or murine homolog); induced by BSA, but not by tetrapeptide or pentapeptide		orf19.5121,orf19.12587,orf19.8927,orf19.1347	0.862776		0.10357		0.107254		0.303761
C5_02200W			-3.6196	0.148678				-2.50052	0.194178	0.480932				1.12221	0.567602	0.769758		Ortholog of C. parapsilosis CDC317 : CPAR2_100400, C. dubliniensis CD36 : Cd36_52020, Debaryomyces hansenii CBS767 : DEHA2F14278g and Candida orthopsilosis Co 90-125 : CORT_0F00500		orf19.4227,orf19.11702	0.565289		0.0374363		0		0.195976
C4_05270C			2.94733	0.00611587				1.65403	0.0623939	0.258868				-1.27713	0.035299	0.115655	RAD59	Protein involved in homologous recombination and DNA breaks repair; similar to S. cerevisiae Rad59p; N-terminal similarity with Rad52p	RAD59	orf19.2630	6.71921		30.1057		25.5295		18.1858
C1_02690C			-3.61367	0.118882				-2.11861	0.242342	0.54134				1.5334	0.416225	0.645085		Predicted ORF from Assembly 19; removed from Assembly 20; subsequently reinstated in Assembly 21 based on comparative genome analysis		orf19.2959,orf19.10476	2.13401		0		0.175687		0.587977
C5_03770C			-3.61277	0.083082				-2.77999	0.0628144	0.259483				0.833095	0.567184	0.769374		Protein similar to Candida boidinii formate dehydrogenase; virulence-group-correlated expression; Hap43-repressed; Spider biofilm repressed		orf19.1117,orf19.8714	2.21196		0.902365		0.258589		2.21127
CR_03590C			-3.5996	0.094148				-3.9115	0.0078676	0.0704566				-0.318922	0.861219	0.936185		Ortholog(s) have DNA 5'-adenosine monophosphate hydrolase activity, mismatched DNA binding, single-strand break-containing DNA binding, single-stranded DNA binding, zinc ion binding activity	HNT3	orf19.4383,orf19.11861	3.27935		0.370301		0.0452218		0.34914
C4_01120C	0.768807	0.670443	3.58863	0.046172	-0.143266	0.895915		4.4752	0.00206319	0.0299507	-1.13145	0.337739	0.676144	0.823159	0.390505	0.623582		Predicted triglyceride lipase; Spider biofilm induced	LIH1	orf19.4678,orf19.12147	0.0458623	0	8.21639	31.2023	7.27969	0	18.5982	26.9471
C1_06280C	-1.77134	0.222301	-3.58859	0.0423052	-2.62801	0.02743		-2.78081	0.0260789	0.153403	-1.16577	0.227839	0.579329	0.811015	0.464087	0.688702	UME6	Zn(II)2Cys6 transcription factor; role in hyphal extension, virulence, adherence to plastic; rat catheter biofilm induced; has a long 5'-UTR that regulates translational efficiency and controls transition to filamentous growth		orf19.1822,orf19.9381	5.19825	28.5744	0.657007	2.40549	0.816017	0.351186	1.50177	1.6821
C4_00440C	0.6342	0.729777	0.99791	0.1068	0.171786	0.870788		-3.51419	6.36317e-10	1.79664e-07	-0.600081	0.62564		-4.44546	6.56469e-32	1.12556e-29	OPT7	Putative oligopeptide transporter; possibly transports GSH or related compounds; Hog1-induced; expression of OPT6, -7, or -8 does not suppress defect of mutant lacking OPT1-3; Hap43-repressed; F-12/CO2 early biofilm induced		orf19.5673,orf19.13118	89.3916	0	122.147	0	10.6533	23.5083	7.82578	0
C1_11950W	3.79304		-3.5797		4.5023			-2.28052			0.662421	0.540779	0.807975	1.45975	0.110941	0.272851		Protein of unknown function; rat catheter biofilm induced		orf19.5270,orf19.12735	17.94	0	5.05245	30.0005	9.91239	999.319	17.7005	87.8478
C6_03490C	-1.51201	0.338982	-3.56598		0.0336365	0.971938		-4.86071			1.24618	0.25298	0.600904	-1.21176			SAP1	Secreted aspartyl proteinase; acts in utilization of protein as nitrogen source; assessment of virulence role complicated by URA3 effects; regulated by growth phase, alpha-pheromone; produced by opaque cells		orf19.5714,orf19.13137	7.00946	6.79002	9.71293	13.8917	0.160788	9.32116	6.51094	52.4061
CR_06780W			3.56586	0.0958515				4.54762						0.895303	0.473693	0.696894		Ortholog(s) have histone deacetylase activity	SDS3	orf19.1856,orf19.9414	0.673772		38.8036		196.898		89.8847
C6_02300C			-3.56345					-3.68895						0.00885599	0.993106	0.996393		Protein with a predicted anaphase-promoting complex APC subunit 1 CDC26 domain; Hap43-repressed gene		orf19.3471,orf19.10975	66.1226		13.8757		11.7503		17.5754
C4_03520C			-3.55254	0.0602711				-3.71595	0.00155278	0.0241558				-0.0740418	0.957971	0.983875	RBT1	Cell wall protein with similarity to Hwp1; required for virulence; predicted glycosylation; fluconazole, Tup1 repressed; farnesol, alpha factor, serum, hyphal and alkaline induced; Rfg1, Rim101-regulated		orf19.1327,orf19.8907,orf19.10892,orf19.3384	4.10038		1.98157		0.300044		2.91216
C2_08530C			-3.54786					-3.60834						0.0490147	0.954855	0.982861		Ortholog(s) have cytosol, nucleus localization	YML096W	orf19.3626,orf19.11109	34.638		7.9667		7.33256		10.7269
C2_02640C			-3.54395	0.0868902				-3.30874	0.0232049	0.143682				0.237745	0.893205	0.950274		Has domain(s) with predicted catalytic activity, pyridoxal phosphate binding activity and role in biosynthetic process		orf19.1589.1	1.89463		0.102816		0.114638		0.17041
C3_05750C			-3.53713	0.0799983				-0.337291	0.857505	0.946152				3.1586	0.00942789	0.0417849		Ortholog of C. parapsilosis CDC317 : CPAR2_807080, C. dubliniensis CD36 : Cd36_85690, Candida orthopsilosis Co 90-125 : CORT_0C02090 and Candida albicans WO-1 : CAWG_02885		orf19.7356	0.721213		0.188185		1.03658		4.30032
CR_04850C			2.86733	0.000372785				3.47537	1.0207e-07	1.17631e-05				0.651672	0.252365	0.470032		Ortholog of Candida albicans WO-1 : CAWG_01818		orf19.6308,orf19.13685	3.31622		21.5571		48.7168		45.5667
C6_01400W	0.338041	0.857223	-3.52607	0.0518346	-0.143266	0.895915		-3.09362	0.0135024	0.100063	-0.600081	0.62564		0.43781	0.744003	0.875466		Predicted membrane transporter, member of the drug:proton antiporter (14 spanner) (DHA2) family, major facilitator superfamily (MFS); Hap43p-repressed gene		orf19.3444,orf19.10948	1.95331	0	0.809922	0	0.196957	0	1.34906	0
C1_07150W			2.83012	0.0172063				1.59962	0.112552	0.36111				-1.25972	0.0664567	0.187145		Ortholog of C. dubliniensis CD36 : Cd36_06690, Debaryomyces hansenii CBS767 : DEHA2F26620g, Pichia stipitis Pignal : PICST_62738 and Spathaspora passalidarum NRRL Y-27907 : spas_CGOB_00038		orf19.4450.2	7.5335		38.9781		27.9735		23.4289
C4_02230C			-3.51629	0.091511				-1.88633	0.195016	0.481951				1.65245	0.305276	0.532154		Catechol 1,2-dioxygenase (1,2-CTD), involved in degradation of aromatic compounds; Spider biofilm induced		orf19.4567,orf19.12036	3.32544		0.0853973		0.908391		0.553166
C1_01740W	0.299779	0.859774	3.51275	0.0154199	0.171786	0.870788		2.89092	0.00271298	0.035138	-0.301168	0.778913	0.918718	-0.600206	0.558128	0.762896	CTN1	Carnitine acetyl transferase; required for growth on nonfermentable carbon sources, not for hyphal growth or virulence in mice; induced in macrophage; macrophage/pseudohyphal-repressed after 16 hr; rat catheter, Spider biofilm induced	YAT1	orf19.4551,orf19.12026,orf19.10869,orf19.3361,orf19.361	0.770443	0	6.7027	8.50965	7.32587	27.9861	6.79355	14.0073
C4_01200C	2.80694	0.0466962	1.18171	0.0730731	-1.14659	0.266616		-3.28409	2.05099e-07	2.1448e-05	-4.26896	1.98245e-07	0.000100312	-4.40284	9.67872e-62	9.68034e-59	AAT22	Aspartate aminotransferase; nitrogen metabolism; similar but not orthologous to S. cerevisiae Aat2; clade-associated gene expression; protein levels decrease in stationary phase yeast; mutant is viable; flow model biofilm repressed		orf19.4669,orf19.12139	140.022	141.538	137.919	1108.66	18.4397	0	8.84482	72.8696
CR_07610C			3.48134	0.107895				0.408437	0.837924	0.939189				-3.02019	0.0449881	0.139026		Dubious open reading frame		orf19.6288,orf19.13667	0.0466563		3.85556		0.665637		0.467189
C1_07830C			3.48081	0.00656591				1.53258	0.159331	0.437194				-1.81462	0.0136552	0.0561268		Ortholog(s) have acetyltransferase activity, chromatin binding activity	ECO1	orf19.5053,orf19.12520	1.962		27.4842		8.59848		11.7239
C4_03420C			-3.47955	0.165715				-0.885215	0.709522					2.61209	0.122352	0.291132		Ortholog of Candida albicans WO-1 : CAWG_03466		orf19.3368	0		0		0		1.50557
C1_07040C			-3.47868	0.11002				-4.40494	0.00210796	0.0301087				-0.947557	0.609395	0.795451		Pry family pathogenesis-related protein; oral infection upregulated gene; mutant has reduced capacity to damage oral epithelial cells		orf19.6200,orf19.13580	4.33758		0.457105		0.0554217		0.254161
C3_00010C			-3.47106	0.08017				-2.7185	0.0624822	0.258868				0.754827	0.57117	0.771153		Protein of unknown function; induced by Mnl1 under weak acid stress; transcript detected on high-resolution tiling arrays; Spider biofilm repressed		orf19.5474,orf19.12929	2.67702		1.98867		0.375978		4.19051
C1_13410W			-3.47082	0.130948				-0.739998	0.750642					2.75203	0.0721827	0.198138	COX19	Putative cytochrome c oxidase assembly protein; Plc1-regulated; rat catheter biofilm induced	COX19	orf19.4967,orf19.12432	0		8.73294		1.09804		102.14
C5_04070C	1.2427	0.357002	2.70004	0.00446884	0.95448	0.347952		1.46254	0.0653452	0.267522	-0.615127	0.45702	0.754192	-1.17807	0.0303932	0.103572	CKS1	Ortholog(s) have cyclin-dependent protein serine/threonine kinase activator activity, histone binding, protein complex binding, ubiquitin binding, zinc ion binding activity	CKS1	orf19.1282,orf19.8869	20.1298	58.974	119.162	436.945	70.4206	64.3352	77.3151	398.777
C4_02200C			-3.46373	0.0202852				-1.03702	0.267979	0.564446				2.42313	0.0334064	0.110942		Ortholog of C. dubliniensis CD36 : Cd36_42090, Debaryomyces hansenii CBS767 : DEHA2C14872g, Pichia stipitis Pignal : PICST_74821 and Spathaspora passalidarum NRRL Y-27907 : SPAPADRAFT_58607		orf19.4570,orf19.12039	35.6053		5.50922		20.0255		37.312
C5_04250W			-3.45425	0.113026				-1.17008	0.537804	0.785495				2.33782	0.139488	0.318156	MRV8	Protein of unknown function; Spider biofilm induced		orf19.3908,orf19.11389	0.267669		0.033399		0.197149		0.798367
C3_06430W	-0.386661	0.801233	-3.44706	0.139919	-0.143266	0.895915		-0.998987	0.619324	0.831023	0.00793228	0.993001	0.995742	2.41047	0.166686	0.357911	APN1	Ortholog of S. cerevisiae Apn1; an AP endonuclease; transcript induced by interaction with macrophages; fungal-specific (no human or murine homolog)	APN1	orf19.7428	14.578	0	0	99.301	9.37149	0	34.9456	168.344
C5_03030W	1.08146		-3.44673	0.0631736	2.90941			-2.55266	0.0481617	0.2257	1.41353	0.0849576	0.334912	0.897641	0.438309	0.668096		Ortholog of C. dubliniensis CD36 : Cd36_52790, Candida tropicalis MYA-3404 : CTRG_05968 and Candida albicans WO-1 : CAWG_04684		orf19.4330	6.49515	1.49629	1.11993	13.4888	1.26236	62.3285	2.69445	65.0881
C1_04800C			-3.44617	0.0963961				-3.36614	0.0158677	0.110897				0.112363	0.947867	0.98004		Ortholog of C. parapsilosis CDC317 : CPAR2_105580, C. dubliniensis CD36 : Cd36_04550, Lodderomyces elongisporus NRLL YB-4239 : LELG_03202 and Candida orthopsilosis Co 90-125 : CORT_0B06800		orf19.762,orf19.8382	1.81289		0.135687		0.146638		0.198909
CR_02220C	0.326284	0.843148	0.0158567	0.989924	-0.385855	0.697751		-4.34614	1.37536e-05	0.000735325	-0.799692	0.46834	0.754904	-4.2948	6.80757e-16	2.61873e-14	OPT3	Oligopeptide transporter; transcript induced by macrophage phagocytosis, BSA or peptides; fluconazole-induced; induced by Rim101 at pH 8; virulence-group-correlated expression; Hap43-repressed; Spider biofilm induced	OPT2	orf19.3749	66.1877	16.3096	125.094	23.2659	3.86341	29.3854	8.57301	19.7137
C7_01770W			-3.43007	0.147642				-3.41376	0.0486977	0.226894				0.0137106	0.994927			Ortholog of Candida albicans WO-1 : CAWG_05528		orf19.6547,orf19.13900	4.00278		0		0		0.0478676
C6_01330C			-3.41303	0.0548949				-1.9843	0.293283	0.592971				1.3094	0.229069	0.440591		Ortholog of C. dubliniensis CD36 : Cd36_61450, C. parapsilosis CDC317 : CPAR2_602710, Candida tenuis NRRL Y-1498 : cten_CGOB_00240 and Pichia stipitis Pignal : psti_CGOB_00191		orf19.3450.1,orf19.10954,orf19.3450	0.996011		2.67125		0.0848728		9.08304
C5_00530W			-3.41096	0.0801197				-4.24505	0.000883659	0.0165232				-0.826046	0.656984	0.825236		Ortholog of C. dubliniensis CD36 : Cd36_50530, C. parapsilosis CDC317 : CPAR2_303990, Candida tenuis NRRL Y-1498 : CANTEDRAFT_107934 and Pichia stipitis Pignal : PICST_63283		orf19.936,orf19.8551	4.46728		0.0869199		0.208848		0.0516597
C3_03600C			-3.40915	0.162541				-1.01977	0.622684	0.83184				2.34681	0.194526	0.397328	GTT12	Ortholog(s) have glutathione peroxidase activity, glutathione transferase activity, role in glutathione metabolic process and endoplasmic reticulum, mitochondrial outer membrane, plasma membrane localization	GTT1	orf19.359,orf19.7992	0.191434		0.0233414		0.119105		0.654695
C4_05870C			-3.40135	0.110477				-3.6813	0.0124176	0.095623				-0.269115	0.903623			Has domain(s) with predicted DNA binding, zinc ion binding activity, role in transcription, DNA-templated and nucleus localization		orf19.1274,orf19.8861	1.26006		0		0.0208036		0
C3_02800W			-3.40126	0.118692				-3.9942	0.0102359	0.0846294				-0.601501	0.745508	0.876012	ADH4	Predicted 3-hydroxyacyl-CoA dehydrogenase; transcript is increased in azole-resistant strain overexpressing MDR1; transcript is increased in populations of cells exposed to fluconazole over multiple generations; mutant is viable		orf19.271,orf19.7903	2.62601		0.264085		0		0.189687
C4_02680C			-3.39845	0.127666				-1.30845	0.554368	0.795868				2.06437	0.155903	0.343615		Ortholog of Debaryomyces hansenii CBS767 : DEHA2E16016g, Pichia stipitis Pignal : PICST_38487, Spathaspora passalidarum NRRL Y-27907 : SPAPADRAFT_58603 and Candida tropicalis MYA-3404 : CTRG_00248		orf19.2731,orf19.10245	0.261947		0.459738		0		3.3834
C7_02280W			-3.39205	0.148627				-1.99983	0.213147	0.506245				1.42835	0.483887	0.703933		Ortholog of C. parapsilosis CDC317 : CPAR2_808370, C. dubliniensis CD36 : Cd36_72070, Candida orthopsilosis Co 90-125 : CORT_0C00800 and Candida albicans WO-1 : CAWG_05577		orf19.6484,orf19.13838	3.79041		0		0.809083		0.341316
C3_00020W			-3.39005	0.100197				-4.39636	0.00174394	0.0263316				-0.992259	0.633566	0.810667		Sef1p-, Sfu1p-, and Hap43p-regulated gene		orf19.5475	4.95788		0.0566614		0.0641192		0
C7_04360C			-3.3882	0.148738				-2.82943	0.121821	0.377151				0.482483	0.777602	0.892538	TLO16	Member of a family of telomere-proximal genes of unknown function; may be spliced in vivo		orf19.7127	1.39631		1.51988		0		2.63042
CR_03550W	-2.69105	0.0681068	-3.38483		-1.39818	0.157784		-3.17068			1.0664	0.266485	0.608306	0.333738	0.682756	0.841836	NCS2	Putative cytosolic thiouridylase subunit; Spider biofilm induced	NCS2	orf19.4399,orf19.11877	40.8748	76.0039	17.8235	100.749	10.5816	7.3526	28.5287	289.055
C2_03670W			-3.38051	0.0594867				-2.42552						0.972478	0.308998	0.53556	SAP99	Putative secreted aspartyl protease; possible Kex2 substrate; induced by low iron; repressed by alpha pheromone in SpiderM medium; possibly essential (UAU1 method); regulated by Sef1, Sfu1, and Hap43; Spider biofilm induced		orf19.853,orf19.8473	5.67312		1.59163		1.13262		4.01857
C4_05830W			-3.37421	0.0780679				-3.86127	0.0101678	0.0842754				-0.515171	0.638508	0.813176		Protein of unknown function; transcript detected on high-resolution tiling arrays; rat catheter biofilm induced		orf19.1268,orf19.8854	11.1959		9.07806		0.504529		7.9565
C4_05890W			2.6708	0.0230434				1.35844	0.121011	0.376379				-1.23402	0.0899389	0.234662		Protein with a selenoprotein domain and a thioredoxin-like fold domain; similar to S. cerevisiae Vhs3p, which is a putative phosphopantothenoylcysteine decarboxylase		orf19.1276,orf19.8863	15.0666		33.5864		49.1751		21.1878
C2_10070W			-3.36746	0.106613				-2.17509	0.213877	0.506452				1.19807	0.422969	0.652363		Predicted dehydrogenase; transcript upregulated in an RHE model of oral candidiasis; virulence-group-correlated expression; Spider biofilm repressed		orf19.1774,orf19.1775	0.573855		0.319484		0.0462333		0.992568
C3_02390W	-0.475513	0.783061	-3.36508	0.038385	-0.732866	0.581844	0.726518	-3.06822	0.0110942	0.0894987	-0.529779	0.558392	0.816608	0.427942	0.624327	0.804507		Protein of unknown function; Plc1-regulated		orf19.1606,orf19.9174	6.97838	1202.83	7.08084	77.3174	2.06568	904.314	12.1807	77.3687
C3_04210W	-0.329904	0.857037	-3.3639	0.0795029	-0.143266	0.895915		-2.01152			0.0384527	0.973749		1.35655	0.256413	0.474772		Ortholog of C. dubliniensis CD36 : Cd36_84160, Candida tenuis NRRL Y-1498 : cten_CGOB_00085, Debaryomyces hansenii CBS767 : DEHA2B08404g and Pichia stipitis Pignal : PICST_67031		orf19.5863,orf19.13285	10.3327	0	1.15701	0	2.62146	0	4.06493	5.26663
C3_01590W			2.60505	0.00178921				2.036	0.00748393	0.0680543				-0.523759	0.274173	0.496472		Ortholog of C. dubliniensis CD36 : Cd36_81500, C. parapsilosis CDC317 : CPAR2_503620, Candida tenuis NRRL Y-1498 : CANTEDRAFT_93693 and Debaryomyces hansenii CBS767 : DEHA2D15268g		orf19.1684,orf19.9253	2.4679		24.1874		12.4551		24.363
C6_02510C			-3.35311	0.176269				-2.28526	0.246895	0.546323				1.07882	0.586464	0.781328	ASG7	a-cell specific protein of unknown function; two predicted transmembrane domains; member of conserved Mcm1 regulon; induced by alpha pheromone in SpiderM medium		orf19.5520,orf19.12966	1.11224		0		0		0.249659
C3_03450C			2.58564	0.0185961				2.29556	0.00441024	0.048547				-0.258256	0.737613	0.873298	BMT7	Beta-mannosyltransferase, member of a 9-gene family that includes characterized genes BMT1, BMT2, BMT3, and BMT4 with roles in beta-1,2-mannosylation of cell wall phosphopeptidomannan; downregulated in azole-resistant strain; Hap43p-induced		orf19.342,orf19.7975	1.43805		7.33638		8.64508		9.32639
C2_02070W			-3.35083	0.150528				-1.29313	0.495761	0.760119				2.08677	0.26392	0.484012	SPR3	Septin; mutant has no obvious phenotype	SPR3	orf19.1524,orf19.9100	0.192679		0		0.0596357		0.205982
C2_04470W	0.153857	0.918706	-3.34875	0.0908473	-0.143266	0.895915		-3.89348	0.00693753	0.0648656	-0.478626	0.582793	0.826316	-0.552537	0.72111	0.862361	ADH3	Putative NAD-dependent (R,R)-butanediol dehydrogenase; regulated by white-opaque switch; induced by nitric oxide independent of Yhb1; Spider biofilm induced		orf19.4505,orf19.11981	3.64377	0	0.458446	4.78131	0.083067	0	0.379177	5.64503
C4_05580C	-1.03785	0.548728	-3.34767	0.164045	0.114375	0.908295		-2.28526	0.246895	0.546323	1.05175	0.37517	0.70223	1.07513	0.554727	0.761088		Secreted protein; exogenously expressed protein is a substrate for Kex2 processing in vitro; fluconazole-regulated; Spider biofilm induced		orf19.1239,orf19.8824	0.501866	2.65917	0.0207726	0	0	5.03493	0.175448	7.17034
CR_00020W			3.34692	0.0132				2.12603	0.0788861	0.297973				-1.12558	0.124933	0.294125	TLO1	Member of a family of telomere-proximal genes of unknown function; hypha-induced expression; rat catheter biofilm repressed		orf19.7544	0.457041		4.01699		5.28811		2.59807
CR_04860C			3.34216					2.97732	2.94976e-05	0.00132201				-0.300044				Ortholog of C. dubliniensis CD36 : Cd36_30250, Candida tenuis NRRL Y-1498 : CANTEDRAFT_98619, Debaryomyces hansenii CBS767 : DEHA2G22594g and Pichia stipitis Pignal : PICST_50168		orf19.6307,orf19.13684	1.84651		29.0202		20.2035		35.2041
C3_05130C			-3.33876	0.0832502				-4.01426	0.00137423	0.0219217				-0.661855	0.639364	0.813576	THI4	Thiamine biosynthetic enzyme precursor; repressed during the mating process; stationary phase enriched protein; Spider biofilm induced	THI4	orf19.5986,orf19.13407	8.04204		2.96306		0.440092		2.3105
C2_06650C			2.58434	4.73902e-05				1.92233	0.00334676	0.0407329				-0.626939	0.0923871	0.239488		Ortholog(s) have role in spliceosomal snRNP assembly and U4/U6 x U5 tri-snRNP complex, mitochondrion localization	PRP31	orf19.1296,orf19.8876,orf19.82	2.71093		27.6232		12.9135		25.1881
C3_07500W			-3.32468	0.094883				-3.73391						-0.400752	0.772543	0.890859	VAN1	Member of Mnn9 family of mannosyltransferases; ortholog of S. cerevisiae Van1p; fungal-specific (no human or murine homolog)	VAN1	orf19.6738,orf19.14030	81.868		21.91		4.7422		20.7536
CR_04630C			-3.32068	0.0324604				-2.37677	0.0840876	0.30754				0.875205	0.257879	0.476163	DIT2	Monooxygenase of the cytochrome P450 family; produces N,N'-bisformyl dityrosine from N-formyltyrosine; regulated by Nrg1, Mig1, and Tup1; role in chlamydospore formation; Spider biofilm induced	DIT2	orf19.554,orf19.8189	2.84042		3.58564		0.499782		8.40592
C3_04480C			-3.317	0.0793995				0.038662	0.977653	0.995278				3.41725	0.0079271	0.0363967	RAS2	Protein similar to S. cerevisiae Ras2; has opposite effects to Ras1; Tn mutation affects filamentous growth; rat catheter and Spider biofilm induced		orf19.5902,orf19.13323	1.47946		0.235024		2.15769		3.83959
C2_08890W			-3.31681	0.136456				-0.822468	0.637413	0.840212				2.48603	0.125509	0.294695		Ortholog(s) have sequence-specific DNA binding activity	CMR3	orf19.217,orf19.7849	0.402959		0.191994		0.331758		1.65988
C4_04540C			-3.31605	0.202591				-0.885215	0.709522					2.46085	0.178062	0.373699		Ortholog of Candida albicans WO-1 : CAWG_03357		orf19.3828,orf19.11309	0		0		0		1.24902
C5_05240C			-3.31151					-1.59221						1.73307	0.0670052	0.188336		Ortholog of C. dubliniensis CD36 : Cd36_54840, C. parapsilosis CDC317 : CPAR2_100270, Candida tenuis NRRL Y-1498 : cten_CGOB_00242 and Debaryomyces hansenii CBS767 : DEHA2D14058g		orf19.4017,orf19.11500	9.76352		1.25397		3.49418		5.69377
C2_10000C			-3.29781	0.0947868				-0.830886	0.685653	0.865545				2.37877	0.0538093	0.158618		Ortholog of C. parapsilosis CDC317 : CPAR2_407200.1, C. dubliniensis CD36 : Cd36_24070, Pichia stipitis Pignal : PICST_31669 and Spathaspora passalidarum NRRL Y-27907 : spas_CGOB_00103		orf19.1782.1	0.188701		0.321867		0.169829		2.75398
C7_00180W			-3.29683	0.0731836				-2.39421	0.0642286	0.264165				0.897711	0.474293	0.697606	FAR1	Protein involved in regulation of pheromone-mediated mating; repressed by A1p and Alpha2p in white-phase cells; null mutant shows no pheromone response in opaque cells; overexpression causes enhanced pheromone response and cell cycle arrest	FAR1	orf19.7105	3.06313		0.293201		0.579661		0.71722
CR_06510W			-3.28985					-2.16202						1.08229	0.280047	0.502686		Protein of unknown function; Hap43-induced; rat catheter and Spider biofilm induced		orf19.715,orf19.8334	78.8101		4.91931		20.0958		13.2391
C2_00110W			-3.28887					-1.9491						1.43101	0.0992982	0.251324		Predicted NADH-dependent flavin oxidoreductase; Hap43-repressed gene		orf19.1910,orf19.9466	64.5663		17.4792		39.7444		59.4738
CR_08280W			2.58359	0.00605661				1.9467	0.0140625	0.102731				-0.614268	0.244708	0.460632		Ortholog of C. dubliniensis CD36 : Cd36_33870, C. parapsilosis CDC317 : CPAR2_204450, Candida tenuis NRRL Y-1498 : CANTEDRAFT_113827 and Debaryomyces hansenii CBS767 : DEHA2E04158g		orf19.6392,orf19.13750	4.29066		22.261		21.9396		21.0573
C1_04080W	0.338041	0.857223	-3.27977		-0.143266	0.895915		-4.09513			-0.600081	0.62564		-0.620912	0.279508	0.502344	MAD2	Protein required for the spindle assembly checkpoint of the cell cycle; necessary for survival in host cell macrophages and for virulence in a mouse model of systemic candidiasis	MAD2	orf19.1040,orf19.8642	37.7662	0	29.1455	0	5.14423	0	27.6934	0
C2_08090W			-3.26696	0.158242				-3.56013	0.0273926	0.159142				-0.268751	0.886234	0.94679		Sef1p-, Sfu1p-, and Hap43p-regulated gene; overlaps IFM3/orf19.2176		orf19.2177	4.28346		0.382776		0.160146		0.407541
C2_08340C	0.353022	0.803054	-3.26143	0.0996508	-0.867581	0.400785		0.21705	0.893179	0.962134	-1.23996	0.217359	0.564018	3.51548	0.00343939	0.0182977		Ortholog of C. dubliniensis CD36 : Cd36_22470, Candida tropicalis MYA-3404 : CTRG_01829 and Candida albicans WO-1 : CAWG_05920		orf19.1349,orf19.8929	1.46165	11.248	0.106337	16.6	2.10524	4.43691	3.70582	8.29667
C1_08410C			0.490419	0.489651				-3.49803	6.10665e-07	5.65315e-05				-3.94698	4.50366e-77	2.70265e-73	SAM4	Putative S-adenosylmethionine-homocysteine methyltransferase; Hap43-repressed; alkaline induced; Spider biofilm repressed	SAM4	orf19.386,orf19.8016	216.923		341.721		29.8559		30.3684
C4_04620C			-3.24215	0.127351				-3.53927	0.0120403	0.0936657				-0.269115	0.903623			Protein with DNA binding domain, an endonuclease domain; adjacent to CEN4, the centromere region of Chr 4; clade-associated gene expression		orf19.3820,orf19.11301	2.16567		0		0.102143		0
CR_08310C	0.338041	0.857223	-3.24183	0.0509211	-0.143266	0.895915		-1.5383	0.166014	0.445148	-0.600081	0.62564		1.7102	0.159583	0.349255		S. pombe ortholog SPBC460.04c is a predicted sulfonate/alpha-ketoglutare dioxygenase; induced by nitric oxide; Spider biofilm induced		orf19.6398,orf19.13756	5.35129	0	1.27447	0	2.02392	0	5.40679	0
C3_02370C			2.51228	1.29559e-05				2.69636	1.97458e-05	0.0010106				0.207898	0.468509	0.692324	ALR1	Putative transporter of divalent cations; hyphal-induced expression; rat catheter biofilm induced	ALR1	orf19.1607,orf19.9175	2.27455		42.0867		21.2425		67.3848
CR_02920C			0.111251	0.899367				-3.89314	2.23281e-08	3.31807e-06				-3.90172	2.66974e-14	8.52186e-13	AQY1	Aquaporin water channel; osmotic shock resistance, WT freeze tolerance; virulent in mice; flucytosine repressed; flow model/RPMI/Spider/rat catheter biofilm induced; required for RPMI biofilm formation; Bcr1-induced in a/a RPMI biofilms	AQY1	orf19.2849,orf19.10368	295.74		305.784		29.3303		27.6397
C2_04740C			2.45059	0.0176644				1.45422	0.0886503	0.315841				-0.937925	0.115178	0.279761		Ortholog of C. dubliniensis CD36 : Cd36_19310, C. parapsilosis CDC317 : CPAR2_209710, Candida tenuis NRRL Y-1498 : CANTEDRAFT_113479 and Debaryomyces hansenii CBS767 : DEHA2C15114g		orf19.193,orf19.7823	5.94239		23.849		18.7112		18.2376
C2_06840W			3.22634	0.152259				0.938042	0.581997	0.812292				-2.23499	0.236617	0.451061	SPR1	Putative GPI-anchored protein; similar but not orthologous to S. cerevisiae Spr1, a sporulation-specific exo-1,3-beta-glucanase; mutant is viable		orf19.2237,orf19.9779	0.0849719		0.133395		0.470956		0
C3_01970C			-3.22213	0.153635				-3.23993	0.0519216	0.234373				0.00467738	0.997789	0.99899		Ortholog of C. dubliniensis CD36 : Cd36_81960, Pichia stipitis Pignal : psti_CGOB_00163, Candida tropicalis MYA-3404 : CTRG_02378 and Candida albicans WO-1 : CAWG_02525		orf19.1651,orf19.9220	3.10029		0.47315		0.162891		0.630194
C1_14580C			-3.22147	0.130173				-3.50139	0.0161691	0.112033				-0.269115	0.903623			Predicted ORF in retrotransposon Zorro2 with similarity to zinc finger-containing retroviral nucleocapsid proteins; un-merged from orf19.7275 in a revision of Assembly 21 based on comparative genome analysis and new sequence data		orf19.7277	4.24488		0		0.133857		0
C5_05180W			-3.21583	0.145208				-2.21725	0.172338	0.451939				1.02601	0.619704	0.80113		Similar to S. pombe mug180, a predicted esterase/lipase; highly induced during chlamydospore formation in both C. albicans and C. dubliniensis; flow model biofilm induced		orf19.4011,orf19.11494	0.633353		0		0.0719438		0.0854539
C2_01140C			-3.20273	0.208136				-1.43272	0.510592	0.769274				1.7454	0.371239	0.602665		Ortholog of C. dubliniensis CD36 : Cd36_16030, C. parapsilosis CDC317 : CPAR2_213800, Debaryomyces hansenii CBS767 : DEHA2A01320g and Pichia stipitis Pignal : PICST_29434		orf19.2010,orf19.9561	0.291453		0		0		0.595779
C5_01720C	-0.785313	0.541773	2.44734	0.00417376	-0.405916	0.682909		2.30449	0.00243026	0.032936	0.214564	0.769713	0.913783	-0.184211	0.684817	0.842783	RCY1	Putative F-box protein involved in endocytic membrane traffic and/or recycling; fungal-specific (no human or murine homolog)	RCY1	orf19.3203,orf19.10715	2.84103	14.7202	19.2733	139.121	17.4649	10.9511	22.4387	225.984
C1_03970W			-3.19511	0.203672				-1.19308	0.58069	0.81127				1.99284	0.301058	0.526841		Ortholog of Candida albicans WO-1 : CAWG_00996		orf19.4472,orf19.11952	0.290898		0		0.0557736		0.845997
C7_03150W			-3.19433	0.0446249				-2.36314						0.836006	0.425501	0.655061		Protein of unknown function; rat catheter and Spider biofilm induced		orf19.5140,orf19.12605	7.03922		0.786834		1.50581		1.77371
C5_03130W			2.4452	0.00269742				1.72395	0.016212	0.112193				-0.724454	0.0904664	0.235512	SUT1	Zn2Cys6 transcription factor involved in sterol uptake; flow model biofilm induced; Spider biofilm repressed	SUT1	orf19.4342,orf19.11817	14.7715		24.5341		55.9618		20.6338
C1_12900W			-3.17711	0.0538086				-3.04934	0.0228147	0.141732				0.10802	0.906567	0.956711		Ortholog of C. dubliniensis CD36 : Cd36_12030 and Candida albicans WO-1 : CAWG_00152		orf19.4921,orf19.12387	2.46279		4.99227		0.295571		6.77043
C3_02060W	-0.0715497	0.967895	-3.1726	0.0462576	-0.143266	0.895915		-0.114437	0.919012	0.974618	-0.183978	0.868615	0.952171	3.08006	0.00175269	0.0103829		Ortholog(s) have cytosol, extracellular region, nucleus localization		orf19.1641,orf19.9208	6.74048	0	0.971864	4.77932	7.53634	0	10.633	10.8717
C6_02330W	4.12834	0.0152618	1.02421	0.0920211	-0.101749	0.943778	0.970891	-2.70723	1.28579e-05	0.000704939	-3.80084	3.82893e-07	0.00012513	-3.67002	6.63604e-48	3.98229e-45		Described as a Gag-related protein; hyphal induced; downregulation correlates with clinical development of fluconazole resistance; repressed by nitric oxide, 17-beta-estradiol, ethynyl estradiol		orf19.3475,orf19.10979	627.093	1173.54	801.906	2501.04	145.778	817.051	87.7384	340.549
C7_01860W			-3.16758	0.179787				-0.862508	0.686316	0.865675				2.34313	0.142854	0.323741		Ortholog of Candida albicans WO-1 : CAWG_05537		orf19.6534,orf19.13887	0.263802		0.174703		0.18273		1.95619
C2_06970W			-0.959282	0.455302				-4.74529	4.4978e-07	4.30493e-05				-3.63495	1.01626e-05	0.000108323	AAH1	Adenine deaminase; purine salvage and nitrogen catabolism; colony morphology-related regulation by Ssn6; Hog1, CO2-induced; chlamydospore formation repressed in C. albicans and C. dubliniensis; rat catheter and F-12/CO2 biofilm induced	AAH1	orf19.2251,orf19.9791	22.2483		17.9357		1.52348		1.9603
C2_10040W			3.14808					1.77298						-1.26514	0.52677	0.741618		Dubious open reading frame		orf19.1778	0		0.230548		3.09704		0
CR_08820C			-3.14418	0.195164				0.36771	0.837219	0.938796				3.54299			TAR1	Ortholog of S. cerevisiae Tar1p; Transcript Antisense to Ribosomal RNA; encoded within the 25S rRNA gene on the opposite strand; induced by Tbf1	TAR1	orf19.6834.10	0.633991		0.0765551		1.7483		4.37192
C4_00640W	0.338041	0.857223	-3.13763		-0.143266	0.895915		-4.92211			-0.600081	0.62564		-1.77663	0.353374	0.584347		Putative adhesin-like protein		orf19.4179,orf19.11655	8.12357	0	0.503263	0	0	0	0.0938313	0
CR_06860C			-0.376311	0.640451				-4.10354	1.51781e-08	2.38086e-06				-3.60685	1.50793e-29	2.05661e-27	ARO10	Aromatic decarboxylase; Ehrlich fusel oil pathway of aromatic alcohol biosynthesis; alkaline repressed; protein abundance affected by URA3 expression in CAI-4 strain; Spider biofilm induced	ARO10	orf19.1847,orf19.9405	229.378		148.582		22.8774		16.9606
C2_10140W	3.05081		-3.12689		0.97742	0.332495		-3.02315			-1.78561			0.22731	0.612889	0.796997		Ortholog(s) have protein complex scaffold, thiol-dependent ubiquitin-specific protease activity and role in RNA splicing, histone H3-K4 methylation, histone H3-K79 methylation, histone deubiquitination	UBP8	orf19.1767,orf19.9336	29.5345	0	14.8358	57.9434	9.19388	7.61258	22.8083	76.7935
C1_08200W			2.38243	0.0313116				2.14931						-0.276616	0.584119	0.779532	NTG1	Protein with strong similarity to both S. cerevisiae Ntg1 and Ntg2 DNA repair glycosylases; transcript induced by iron; Hap43-repressed gene; Spider biofilm induced	NTG2	orf19.5098,orf19.12564	4.51801		16.7559		21.7065		19.2869
C2_00460W	0.338041	0.857223	-3.10367	0.146691	-0.143266	0.895915		-3.11096	0.0365099	0.191254	-0.600081	0.62564		0.0137106	0.994927		SAP30	Aspartic-type endopeptidase; involved in degradation of alpha pheromone; functional equivalent of S. cerevisiae Bar1; a-cell specific; induced by alpha pheromone		orf19.2082,orf19.9629	1.51073	0	0	0	0.0807755	0	0.0126546	0
C1_07160C			2.38158	0.0229624				1.69529	0.0338254	0.182263				-0.655411	0.335645	0.562943		Protein conserved among the CTG-clade; 2 adjacent upstream SRE-1 elements; highly up-regulated in cecum-grown cells in a Cph2-dependent manner; Hap43-repressed; rat catheter, Spider and flow model biofilm induced		orf19.4450.1	26.0597		140.333		105.312		114.546
C1_09500W	2.7272	0.10722	-3.09845	0.214464	0.32668	0.739132		-2.50052	0.194178	0.480932	-2.65619	0.0269616	0.185193	0.60765	0.772054	0.890638		Ortholog of C. dubliniensis CD36 : Cd36_08960, C. parapsilosis CDC317 : CPAR2_301680, Candida tenuis NRRL Y-1498 : cten_CGOB_00021 and Debaryomyces hansenii CBS767 : DEHA2F11088g		orf19.4814,orf19.12277	1.85374	1.74745	0	10.8777	0	4.963	0.175271	1.16234
C4_00490W			-3.09602	0.0709865				-2.34134	0.0940375	0.327594				0.799943	0.457067	0.682813		Ortholog(s) have cytosol localization		orf19.5678,orf19.13123	1.37659		0.765956		0.240617		1.74719
C1_09620C			2.36034	0.00722071				1.89571	0.016153	0.112033				-0.461649	0.246589	0.462431		Mitochondrial matrix protein; required for assembly/stability of the F1 sector of mitochondrial F1F0 ATP synthase at high temperature; rat catheter biofilm repressed	FMC1	orf19.4825,orf19.12288	19.2163		86.1466		85.9293		89.2338
CR_01870C			-3.0863	0.239659				-0.885215	0.709522					2.22796	0.23173	0.444163		Ortholog of Candida albicans WO-1 : CAWG_01548		orf19.2585	0		0		0		0.565555
C1_11480W	1.87327	0.195736	-0.327677	0.644938	-1.61346	0.18113	0.367026	-4.01038	1.81038e-10	7.09316e-08	-3.58407	1.73014e-05	0.00145909	-3.59734	7.72762e-21	4.83057e-19	PHO84	High-affinity phosphate transporter; transcript regulated by white-opaque switch; Hog1, ciclopirox olamine or alkaline induced; caspofungin, stress repressed; upregulated in RHE model; Spider and flow model biofilm induced, Hap43-induced	PHO84	orf19.655,orf19.8269,orf19.8765,orf19.1172	628.839	2035.07	458.954	2810.8	60.6389	517.062	50.4051	288.504
CR_09930W	1.04798	0.472901	2.30769	0.0248457	0.824014	0.418762		1.9106	0.00948155	0.080636	-0.504404	0.560112	0.81664	-0.309281				Protein of unknown function; induced by alpha pheromone in SpiderM medium	YDR124W	orf19.7567	11.9959	0	54.6663	103.425	56.4055	26.1203	65.5917	113.077
C6_04410C	0.338041	0.857223	2.30719	0.0136623	-0.143266	0.895915		2.50267	0.000615381	0.0129666	-0.600081	0.62564		0.2124	0.712294	0.856964		Predicted alcohol dehydrogenase; Spider biofilm induced		orf19.2124,orf19.9672	12.0684	0	32.8683	0	77.2388	0	55.8837	0
C1_00170W			-0.809601	0.233137				-4.22032	3.93687e-11	2.02104e-08				-3.32095	2.26138e-21	1.49127e-19	LEU4	Putative 2-isopropylmalate synthase; regulated by Nrg1, Mig1, Tup1, Gcn4; induced by human whole blood or PMNs; macrophage/pseudohyphal-repressed after 16h; Spider biofilm repressed	LEU4	orf19.6086,orf19.13505	115.897		69.9681		10.1402		9.78701
C2_01270W			0.0673982	0.917084				-3.30292	4.71369e-07	4.43636e-05				-3.31104	2.25651e-45	9.67236e-43	CHA1	Similar to catabolic ser/thr dehydratases; repressed by Rim101; induced in low iron; regulated on white-opaque switch; filament induced; Tn mutation affects filamentation; flow model biofilm induced; Spider biofilm repressed		orf19.1996,orf19.9548,orf19.1997	270.651		364.154		42.3667		50.0876
C7_01560C			-0.62208	0.574771				-3.99247	2.02001e-05	0.00101331				-3.24602	3.37198e-17	1.49891e-15	NUP	Nucleoside permease; adenosine and guanosine are substrates, whereas cytidine, adenine, guanine, uridine, uracil are not; similar to a nucleoside permease of S. pombe; possibly processed by Kex2p		orf19.6570,orf19.13923	50.353		24.441		5.80253		3.43237
C4_00290C	-0.820896	0.645354	-3.04366	0.130962	-0.143266	0.895915		-1.56517	0.348417	0.643398	0.553747	0.617392	0.847879	1.50439	0.303288	0.52951		Has domain(s) with predicted 2 iron, 2 sulfur cluster binding, iron ion binding, oxidoreductase activity, oxidoreductase activity and acting on paired donors, more		orf19.5655,orf19.13100,orf19.13101,orf19.5656	0.976212	0	0.68031	0.338441	0.28885	0	2.74003	2.86117
C1_12330W			-3.04323	0.0949004				1.99206	0.125377	0.382829				5.0558	0.000100568	0.000846433		Protein of unknown function; flow model biofilm induced		orf19.5231,orf19.12696	0.408789		0		3.04996		2.37466
C2_06260W			3.04232	0.0526538				1.57541						-1.51598	0.0410752	0.129325		Ortholog(s) have mitochondrial inner membrane, mitochondrial large ribosomal subunit localization	YLR281C	orf19.5488,orf19.12943	6.62533		20.9186		20.639		10.8496
C5_00710W	1.08901	0.561943	-3.03427	0.0812121	-0.143266	0.895915		-1.22733	0.426982	0.713786	-1.32057	0.281044	0.620997	1.80545	0.0839295	0.221779	IFF8	Putative GPI-anchored adhesin-like protein; decreased transcription is observed in an azole-resistant strain that overexpresses MDR1		orf19.570,orf19.8201	0.531799	0	0.527835	1.19852	0.264151	0	2.3914	0
C1_09930W	-1.25786	0.302228	3.03075		-1.11031	0.275122		0.385307			0.111895	0.876375	0.956389	-2.47743				Protein of unknown function; rat catheter biofilm repressed		orf19.4861,orf19.12324	0.964534	21.481	7.40079	69.4135	1.93038	18.5592	2.01616	103.566
C4_06530C	-1.50678	0.364124	-3.02041	0.0843097	-0.143266	0.895915		-1.50849	0.266047	0.56243	1.1236	0.269419	0.611327	1.53151	0.127718	0.297528	XUT1	Putative high-affinity, high-capacity xanthine-uric acid/H+ symporter; similar to A. nidulans UapA; member of the Nucleobase-Ascorbate Transporter/Nucleobase-Cation Symporter (NAT/NCS2) family; rat catheter biofilm induced		orf19.2882,orf19.10400	2.0452	0	1.02892	14.4731	0.759336	0	3.95774	77.8434
CR_03840C	1.5251		2.2779	0.039179	1.14774			0.921567	0.313422	0.611788	-0.58889	0.437459	0.744247	-1.34372	0.0294425	0.101252		Ortholog of C. dubliniensis CD36 : Cd36_29080, C. parapsilosis CDC317 : CPAR2_202490, Candida tenuis NRRL Y-1498 : CANTEDRAFT_112323 and Debaryomyces hansenii CBS767 : DEHA2F19184g		orf19.4355,orf19.11833	9.69839	76.2061	21.7106	60.8357	20.5022	188.192	12.3849	55.0812
C2_02530W			-3.0123	0.169671				0.0431016	0.979123	0.995355				3.13899	0.0498034	0.14996		Has domain(s) with predicted sequence-specific DNA binding, transcription factor activity, sequence-specific DNA binding, zinc ion binding activity and role in regulation of transcription, DNA-templated	GAT2	orf19.1577,orf19.9150	0.465532		0		0.657207		0.539455
C3_04260W	-3.02246	0.0450925	-3.00677	0.144298	0.149163	0.880949		-1.52562			2.8658	0.00561148	0.0728054	1.5265	0.225595	0.436487		Ortholog(s) have role in metal ion transport, protein targeting to vacuole, ubiquitin-dependent protein catabolic process and endoplasmic reticulum, fungal-type vacuole membrane localization	BSD2	orf19.5869,orf19.13290	156.255	107.174	45.6573	20.1798	67.398	156.722	182.417	337.22
C1_09700W			3.00532	0.147774				-0.650954	0.743012	0.895127				-3.55672	0.0191984	0.0731024		Ortholog of C. dubliniensis CD36 : Cd36_09140, C. parapsilosis CDC317 : CPAR2_804920, Debaryomyces hansenii CBS767 : DEHA2B10516g and Pichia stipitis Pignal : PICST_30058		orf19.4834,orf19.12297	0.195797		5.95451		0.200213		0.680738
C3_04730C			-3.00421	0.134847				-3.60173	0.00656725	0.06275				-0.603151	0.752554	0.880156		Protein of unknown function; transcript induced by benomyl treatment		orf19.5933,orf19.13354	3.31544		0.108949		0.184194		0.081123
C4_05720W			-3.00241	0.187333				-1.67768	0.42597	0.713156				1.23495	0.431897	0.662191		Ortholog of Candida albicans WO-1 : CAWG_03251		orf19.1257	0.555351		0.897616		0		3.17514
C2_07750W	3.44319		-2.99881		0.979739	0.347531	0.536389	-1.37268			-1.85582			1.75708	0.0532598	0.157367	RHO2	Ortholog(s) have GTPase activity	RHO2	orf19.2204.2	33.8965	82.2384	17.9107	229.872	34.1783	181.841	78.4134	407.277
C5_04800W	2.08962	0.218284	-2.98315	0.139732	3.47714	0.00980977	0.0711203	-3.75922			1.35509	0.241352	0.588793	-0.760037	0.621694	0.802695	CRH12	CRH family cell wall protein; transcript regulated by Nrg1 and Tup1; alkaline induced by Rim101; repressed during cell wall regeneration; flow model biofilm induced		orf19.3966,orf19.11448	4.41596	21.7461	0.773303	1.55229	0.295954	736.858	0.545208	32.0915
C7_04070C			-2.97384	0.201				-1.83193	0.304019	0.602329				1.11598	0.577888	0.775247		Ortholog of C. dubliniensis CD36 : Cd36_73740, Candida tropicalis MYA-3404 : CTRG_05151 and Candida albicans WO-1 : CAWG_05736		orf19.7170	1.42067		0		0.31177		0.29403
C2_05980C	8.20403		2.27689	0.00301048	-0.143266	0.895915		1.57037	0.0289285	0.164511	-7.83498			-0.693623	0.0681745	0.190654		Ortholog(s) have acyl-CoA hydrolase activity, role in fatty acid beta-oxidation and mitochondrion, peroxisome localization	TES1	orf19.4122,orf19.12685,orf19.11605,orf19.5218	9.34181	0	31.208	286.048	33.3113	0	26.6361	4.46976
CR_03410W			2.22389	0.0102897				2.04488	0.0126291	0.0967662				-0.161708	0.679235	0.839911		Protein of unknown function; possibly an essential gene, disruptants not obtained by UAU1 method		orf19.2381,orf19.9917	3.93469		27.0302		20.2726		33.5359
C5_03120W			2.20537	0.0169274				1.688	0.0473792	0.223495				-0.522918	0.0590229	0.170332		Ortholog(s) have role in attachment of GPI anchor to protein, conidium formation, hyphal growth, sporocarp development involved in sexual reproduction and GPI-anchor transamidase complex localization	GAB1	orf19.4341,orf19.11816	7.36279		20.5915		26.8158		19.6158
C3_04190W	2.47479	0.161102	2.93963	0.0101435	4.41356	0.00108814	0.0269315	3.50262	0.000224992	0.00592949	2.24699	0.0146137	0.126044	0.621269	0.305317	0.532154		Protein of unknown function; Spider biofilm induced		orf19.5861.1	3.38443	38.392	21.7934	41.3595	63.0854	2021.32	49.0765	305.406
CR_01030W	1.05523	0.406073	2.20253	0.0395449	0.753867	0.52936	0.679345	1.51772	0.0919719	0.322788	-0.282289	0.692739	0.873541	-0.699735	0.14432	0.325466	DAL81	Zn(II)2Cys6 transcription factor; ortholog of S. cerevisiae Dal81, involved in the regulation of nitrogen-degradation genes; required for yeast cell adherence to silicone substrate; Spider biofilm induced	DAL81	orf19.3252,orf19.10762	5.01383	18.5667	15.6755	70.5947	15.2611	52.6526	14.02	73.775
C3_02840W			-2.93706	0.0277288				-2.403	0.0366166	0.191333				0.542811	0.422738	0.652363		Ortholog(s) have RNA binding, ribonuclease MRP activity, ribonuclease P activity	POP5	orf19.275,orf19.7907	9.10991		6.51143		1.99347		12.578
CR_05270W			-2.93568	0.128184				-3.31306	0.00576074	0.0578003				-0.269115	0.903623			Ortholog of Candida albicans WO-1 : CAWG_01856		orf19.1008	13.1305		0		2.20694		0
C2_08520C			-2.93345	0.191722				1.16484	0.53282	0.783237				4.20526	0.00490576	0.0245125		Ortholog of C. parapsilosis CDC317 : CPAR2_406905, Candida orthopsilosis Co 90-125 : CORT_0C06265 and Candida tropicalis MYA-3404 : CTRG_05051		orf19.3626.1	0.409472		0		4.38558		9.99873
CR_03510W			-2.92933	0.13359				-0.439438						2.41923	0.0706181	0.19529		Protein of unknown function; induced by alpha pheromone in SpiderM medium		orf19.4394,orf19.11872	3.69975		0.179615		2.68027		1.41463
C5_02160W	1.51924	0.368584	-2.92251		0.422742	0.68249		-3.38303			-1.37843	0.218396	0.564778	-0.472787	0.407893	0.637869	SST2	Predicted regulator of G-protein signaling in mating pathway; null mutation causes alpha-factor hypersensitivity and mating defect (in opaque MTLa/MTLa background); transcript induced by alpha factor	SST2	orf19.4222,orf19.11698	11.1902	0	4.14754	6.43156	1.09617	2.11031	3.97051	3.77693
C1_08830C			-2.92034	0.265639				-0.885215	0.709522					2.06378	0.268736	0.490439		Protein of unknown function; C. albicans- and C. dubliniensis specific gene; rat catheter biofilm repressed		orf19.4741,orf19.12203	0		0		0		2.41175
C5_04210C			-2.91722	0.199709				-3.69052	0.0319853	0.174345				-0.78209	0.61778	0.800193	MRV4	Protein of unknown function; Spider biofilm induced		orf19.3904,orf19.11385	2.25056		0.908969		0		0.62807
C3_02890C			-2.91379	0.201238				-3.19036	0.0522534	0.235119				-0.269115	0.903623			Ortholog of C. dubliniensis CD36 : Cd36_82875 and Candida albicans WO-1 : CAWG_02609		orf19.280,orf19.7912	3.17254		0		0.0430605		0
C7_01690W			-2.91341					-0.971625						2.02587	0.0789658	0.211358		Ortholog(s) have zinc ion binding activity, role in protein import into mitochondrial intermembrane space and cytosol, mitochondrial intermembrane space, nucleus localization	HOT13	orf19.6555,orf19.13908	29.9276		1.99158		37.8609		11.1458
C2_06510W			-2.91288	0.1814				-1.80619	0.324489	0.620423				1.10639	0.466179	0.690636		Ortholog of C. dubliniensis CD36 : Cd36_20860, C. parapsilosis CDC317 : CPAR2_104250, Candida tenuis NRRL Y-1498 : CANTEDRAFT_115100 and Debaryomyces hansenii CBS767 : DEHA2E10450g		orf19.27,orf19.7698	9.31571		2.58754		1.71811		8.9305
C6_03310W	-1.92693	0.204121	-2.90848		0.0970997	0.922337		-2.13789			1.80371	0.0773477	0.323454	0.889916	0.341124	0.569425		Protein of unknown function; induced by alpha pheromone in SpiderM medium; Spider biofilm induced		orf19.5619,orf19.13064	19.6258	9.6444	6.73586	5.0151	11.3387	18.0833	16.0799	43.9346
C4_02560C			-2.90577	0.214628				-1.45259	0.485942	0.752019				1.40686	0.408187	0.638064	UME7	Putative transcription factor with zinc cluster DNA-binding motif; similar to S. cerevisiae Ume6p, which is a transcription factor involved in the regulation of meiotic genes	UME6	orf19.2745,orf19.10259	0.116709		0.0677958		0.0127865		0.339209
C7_01100C			-2.90419	0.189571				-2.49019	0.110979	0.35861				0.449416	0.830415	0.920276		Predicted ORF overlapping the Major Repeat Sequence on chromosome 7; member of a family encoded by FGR6-related genes in the RB2 repeat sequence		orf19.6896	1.02418		0		0.114379		0.0322545
C3_03130C			-2.89739	0.210215				-3.13872	0.0656236	0.267951				-0.269115	0.903623			Putative mitochondrial protein with a predicted role in cell wall biogenesis; possibly an essential gene, disruptants not obtained by UAU1 method		orf19.310,orf19.7943,orf19.312	0.672415		0		0		0
C1_08440C			-2.89718	0.0949601				-4.20738						-1.08468	0.215261	0.42451		Protein of unknown function; Hap43-induced gene		orf19.389,orf19.8019	42.8638		25.5093		6.07097		17.8863
C1_04300C			-0.144484	0.776843				-3.37227	4.80592e-09	9.04635e-07				-3.16165	5.58767e-64	8.3829e-61	SSA2	HSP70 family chaperone; cell wall fractions; antigenic; beta-defensin peptides impport; ATPase domain binds histatin 5; at hyphal surface, not yeast; farnesol-repressed in biofilm; flow model, Spider biofilm repressed; caspofungin repressed	SSA2	orf19.1065,orf19.8667	1776.75		1142.05		272.517		173.525
C1_00050C			2.89517					-0.885215	0.709522					-3.75331				Ortholog of Candida albicans WO-1 : CAWG_01361		orf19.6110,orf19.13529	0		2.78461		0		0.0604865
C2_04340C			2.87189	0.0406331				1.48381	0.129266	0.389315				-1.40915	0.159192	0.348781		Putative gluconokinase; rat catheter biofilm induced	YDR248C	orf19.4520,orf19.11995	4.62166		17.803		16.619		8.56414
C2_08050C	0.3509	0.788694	0.551654	0.615315	-2.09524	0.0579825		-2.63409	0.00264535	0.0346596	-2.4665	0.0023283	0.045751	-3.15103	2.24108e-07	3.28018e-06	SIT1	Transporter of ferrichrome siderophores, not ferrioxamine B; required for human epithelial cell invasion in vitro, not for mouse systemic infection; regulated by iron, Sfu1, Rfg1, Tup1, Hap43; rat catheter and Spider biofilm induced	ARN1	orf19.2179,orf19.9725	12.3433	112.179	20.3341	280.879	2.20975	14.4066	3.32797	61.4383
CR_04980C			-2.86772	0.243307				-2.85713	0.123392	0.379931				0.0137106	0.994927			Protein of unknown function; induced by alpha pheromone in SpiderM medium		orf19.635,orf19.8248	1.4926		0		0		0.0285221
C3_05200W			0.149772	0.89576				-3.08222	0.00120203	0.0202166				-3.15004	1.17042e-07	1.78719e-06	RPS19A	Putative ribosomal protein S19; protein level decreases in stationary phase cultures; Spider biofilm repressed	RPS19A	orf19.5996.1	1150.34		6161.31		169.453		1027.51
CR_07260C			-2.86426	0.181987				-4.27379	0.00430934	0.0478091				-1.42469	0.441656	0.670813		Ortholog(s) have double-stranded DNA binding activity, role in reciprocal meiotic recombination and condensed nuclear chromosome localization	MND1	orf19.6142,orf19.13561	4.99819		0.437693		0.0291354		0.138194
C1_05700W			-2.85684	0.100339				-1.90273	0.110571	0.357819				0.980989	0.402487	0.633527	AUT7	Putative autophagosome protein; macrophage/pseudohyphal-repressed; alternatively spliced intron in 5' UTR; Spider biofilm induced	ATG8	orf19.2480.1	332.903		53.5019		107.129		139.296
C1_09580C			2.85656					2.492						-0.471941	0.804928	0.905921	LIP1	Secreted lipase, member of a lipase gene family whose members are expressed differentially in response to carbon source and during infection; may have a role in nutrition and/or in creating an acidic microenvironment		orf19.4821,orf19.12284	0.539155		0.121636		4.23381		0.105861
C2_08080C			2.12384	0.0215767				3.1849	4.89856e-06	0.000310811				1.04459	0.10804	0.268022	IFM3	Protein with a 2-hydroxyacid dehydrogenase catalytic domain; Hap43-repressed; Plc1-regulated; overlaps orf19.2177		orf19.2176,orf19.9722	6.93353		17.9019		79.6076		47.1679
CR_05190W			-2.85049	0.223023				-3.11277	0.0707473	0.281834				-0.269115	0.903623			Protein similar to S. cerevisiae Cis3p, which has a role cell-wall-related processes; predicted Kex2p substrate; possibly an essential gene, disruptants not obtained by UAU1 method		orf19.555,orf19.8190,orf19.8250,orf19.635.1,orf19.636	1.26967		0		0		0
C5_03970W	4.51132	0.00182186	2.85023	0.000356782	2.28787	0.031621	0.130812	3.1891	5.61986e-05	0.00217366	-1.87866	0.0412468	0.229408	0.320416	0.405304	0.636042		Alpha/beta-HydrolasE superfamily protein; membrane-localized		orf19.3214,orf19.10726	1.49528	35.4494	13.91	457.763	17.9429	209.346	23.6094	477.42
C3_03990C			-2.8475	0.028941				2.51479	0.0063706	0.0617063				5.35281	6.50251e-10	1.35492e-08	AAP1	Putative amino acid permease; fungal-specific; possibly essential, disruptants not obtained by UAU1 method; Spider biofilm induced		orf19.2810,orf19.10328	1.79291		0.30873		12.3055		17.7115
C3_07980C			-2.8392	0.161447				-3.5106	0.0683436	0.276261				-0.652709	0.653428	0.824306		Protein of unknown function; Plc1-regulated; transcript detected in high-resolution tiling arrays		orf19.6192	87.9359		4.3496		8.98248		3.64883
C1_13090W			-2.83454	0.246362				0.448955	0.816244	0.931742				3.35731	0.0605823	0.173617		Dubious open reading frame		orf19.4936,orf19.12402	0.314145		0		1.05145		2.04373
C1_00230C			2.11926	0.00500467				1.32628	0.0563964	0.244601				-0.763564	0.0478236	0.146182	BFA1	Ortholog(s) have GDP-dissociation inhibitor activity, GTPase activator activity, role in mitotic spindle orientation checkpoint and Bfa1-Bub2 complex localization	BFA1	orf19.6080,orf19.13499	9.87511		38.4668		28.9111		32.3362
C2_07530C	-3.22254	0.0537439	-2.82987	0.171239	-3.39727	0.00744615	0.0621708	-4.04005	0.0052496	0.0547027	-0.315666	0.790996		-1.19846	0.463375	0.688636		Ortholog(s) have protein serine/threonine kinase activity	MEK1	orf19.1874,orf19.9430,orf19.9431,orf19.1875	4.30961	144.547	0.833994	0	0.118775	0	0.425517	0.502247
C2_02790C			-2.82914	0.128027				-1.44351	0.330627	0.626318				1.3927	0.276849	0.49883		Predicted amino acid transmembrane transporter; rat catheter biofilm repressed		orf19.5826,orf19.13248	0.782207		0.454032		0.298573		1.58707
C3_00140W			-2.82664	0.184423				-3.13114	0.0234056	0.14445				-0.269115	0.903623			Protein of unknown function		orf19.5462	7.13985		0		0.647422		0
CR_00300W	-3.12731	0.0403375	-2.82285	0.0408408	0.854734	0.515607	0.669131	0.755009	0.554536	0.795868	3.55147	5.45737e-08	4.14214e-05	3.60555	1.12464e-05	0.000118611	CDA2	Putative chitin deacetylase; transcription is positively regulated by Tbf1p	CDA2	orf19.7503	0.834003	232.411	0.835688	40.4405	1.97341	611.112	13.5389	841.463
C1_07330W	5.86291	0.00365164	0.795107	0.580022	0.762183			-2.38318	0.0337923	0.182259	-5.0642	0.000771879	0.0229748	-3.10645	2.61891e-07	3.75085e-06	RME1	Zinc finger protein; controls meiosis in S. cerevisae; white-specific transcript; upregulation correlates with clinical development of fluconazole resistance; Upc2-regulated in hypoxia; flow model biofilm induced; Spider biofilm repressed	RME1	orf19.4438,orf19.11918	32.5312	325	39.6305	93.0297	7.6969	240.451	6.34765	12.3363
C1_10430W	0.338041	0.857223	-2.80472	0.124069	-0.143266	0.895915		-1.92026	0.153656	0.427646	-0.600081	0.62564		0.916433	0.478352	0.699803	PHO8	Putative repressible vacuolar alkaline phosphatase; Rim101-induced transcript; regulated by Tsa1, Tsa1B in minimal media at 37 deg; possibly adherence-induced		orf19.984,orf19.8599	1.60002	0	0.454649	0	0.457366	0	1.1903	0
C1_13850C			2.80149	0.155247				0.979027						-1.84227	0.168858	0.36097	DAL7	Putative allantoate permease; mutant is viable		orf19.5023,orf19.12490	1.97042		2.64781		3.90462		1.09743
C3_00150W			-2.80007	0.18308				-2.81526	0.0449981	0.217369				0.0137106	0.994927			Ortholog of Candida albicans WO-1 : CAWG_02350		orf19.5461	5.46522		0		0.592202		0.0309257
C1_08400C			0.263752	0.653566				-2.88946	4.21006e-06	0.000273267				-3.10591	5.03252e-71	1.00667e-67	GCV2	Glycine decarboxylase P subunit; protein of glycine catabolism; repressed by Efg1; Hog1-induced; induced by Rim101 at acid pH; transcript induced in elevated CO2; stationary phase enriched protein	GCV2	orf19.385,orf19.8015	555.142		661.548		116.949		103.964
C2_10650W	1.6099	0.327446	-2.79801	0.104793	-0.143266	0.895915		-4.44401	2.7698e-05	0.00126137	-1.95988	0.0567789	0.271529	-1.63688	0.209055	0.416791		Protein of unknown function; protein newly produced during adaptation to the serum		orf19.5342.2	112.087	0	55.5316	51.9171	5.52973	0	21.6857	18.0154
C2_09800C			-2.79346	0.264004				-1.87955	0.355355	0.649262				0.921777	0.65412	0.824485		Protein of unknown function; expression regulated by white-opaque switch; repressed by alpha pheromone in SpiderM medium		orf19.1370,orf19.8950	0.339994		0		0		0.115082
C1_02980W			-0.505806	0.664827				-3.60968	0.000225124	0.00592949				-3.07541	3.52933e-17	1.55732e-15	GOR1	Ortholog(s) have glyoxylate reductase activity, role in glyoxylate catabolic process and cytosol, extracellular region, mitochondrion, nucleus localization	GOR1	orf19.2989,orf19.10506	99.4577		75.9255		9.66188		11.8361
CR_05090C	-1.73685		-2.77726	0.243146	0.955933			-0.0218215	0.991378	0.998628	3.10462	0.00761796	0.0876472	2.77604	0.122168	0.29104	HGT9	Putative glucose transporter of the major facilitator superfamily; the C. albicans glucose transporter family comprises 20 members; 12 probable membrane-spanning segments; induced at low (0.2%, compared to 2%) glucose in rich media; intron		orf19.644,orf19.8258,orf19.8259,orf19.645,orf19.644.1	0.111748	16.1663	0	0.0931505	0.452921	46.9019	1.38801	6.84299
C1_11690W	-0.747854	0.597094	2.06657	0.032209	-0.340112	0.721788		1.22859	0.088602	0.315841	0.344289	0.719824	0.888711	-0.802702	0.205234	0.411772		GATA-like transcription factor; oral infection induced; mutant has reduced capacity to damage oral epithelial cells; regulated by Gcn2 and Gcn4; Spider biofilm induced		orf19.1150,orf19.8743	11.7195	5.87144	29.028	14.5688	30.8999	8.90534	24.6548	29.8083
C7_02520W	-2.3482	0.0713103	-2.76489	0.161541	-2.26637	0.0437748		-1.38065	0.404294	0.695415	-0.0450273	0.947607	0.980787	1.36289	0.337518	0.565609		Ortholog of C. dubliniensis CD36 : Cd36_72260, C. parapsilosis CDC317 : CPAR2_702840, Candida tenuis NRRL Y-1498 : CANTEDRAFT_115664 and Debaryomyces hansenii CBS767 : DEHA2B05940g		orf19.6458,orf19.13816	0.806538	20.719	0.232087	100.841	0.32811	0	1.00306	130.713
C3_02210C			2.06623	0.00205056				1.61401	0.0120628	0.0936768				-0.438149	0.212427	0.421275		Non-catalytic subunit of N-terminal acetyltransferase of the NatC type; flow model biofilm repressed	MAK10	orf19.1624,orf19.9192	6.41669		36.5475		23.7532		36.3787
C4_00320C	3.46002	0.0261926	2.75862	0.0250749	4.358	0.00133126	0.0307522	2.48001	0.0115718	0.0916496	0.526326	0.546336	0.80911	-0.277339				Ortholog(s) have ubiquitin-protein transferase activity, role in protein import into peroxisome matrix, protein polyubiquitination and endoplasmic reticulum, peroxisomal importomer complex, peroxisomal membrane localization	PEX10	orf19.5660,orf19.13105	10.8726	29.6544	38.7551	94.5205	67.2224	978.298	47.1262	198.417
C4_02380W			2.75422					-0.885215	0.709522					-3.60816				Dubious open reading frame		orf19.2766,orf19.10282	0		3.67389		0		0.161905
CR_04610C			-2.75413	0.194006				-2.48701	0.0966166	0.333086				0.260864	0.875267	0.941305		Ortholog of a S. cerevisiae Atg22; a vacuolar integral membrane protein required for efflux of amino acids during autophagic body breakdown in the vacuole; possibly an essential gene, disruptants not obtained by UAU1 method	ATG22	orf19.552,orf19.8187	1.01053		0.309571		0.138999		0.517546
C3_06170C			-2.75389	0.265543				-2.15278	0.272606	0.569805				0.60765	0.772054	0.890638		Predicted ORF identical to orf19.7420		orf19.7397.3	0.527495		0		0		0.0739735
CR_09030C			-2.75361	0.239404				0.234451	0.891671	0.961479				3.06638	0.0771575	0.208287		Ortholog of Candida albicans WO-1 : CAWG_02179		orf19.7299.1	1.66275		0		2.83938		2.21222
C1_11570W	0.0106298	0.994844	2.75231	0.275003	-1.23858	0.224766		-0.885215	0.709522		-1.2803	0.251619	0.59868	-3.63829	0.0370202	0.119827		Ortholog(s) have Golgi apparatus, endoplasmic reticulum localization	YJR112W-A	orf19.1162.1	0	28.7816	27.867	29.0071	0	0	0.589797	20.3589
C1_00010W			-2.74003	0.248361				-2.12862	0.254133	0.553874				0.60765	0.772054	0.890638		Dubious open reading frame		orf19.6115,orf19.13534	1.34849		0		0.0522877		0.173706
C4_00700C			2.05785	0.0418063				0.399455	0.607109	0.825908				-1.57858				Has domain(s) with predicted hydrolase activity and role in metabolic process		orf19.4172,orf19.11648	25.9811		52.2722		41.4607		26.1524
C7_02670W	0.383258	0.802678	2.05779	0.00139913	0.171786	0.870788		1.70098	0.00662173	0.0631637	-0.503397	0.590424	0.827357	-0.329478	0.335389	0.562719		Ortholog(s) have role in ascospore formation, intra-S DNA damage checkpoint, positive regulation of macroautophagy, re-entry into mitotic cell cycle after pheromone arrest and regulation of meiosis I, more	FAR11	orf19.3697,orf19.11181	4.45286	0	27.5717	163.135	17.3814	26.714	30.9719	179.599
CR_07800W	8.16587		2.73186	0.0756861	-1.37361	0.180533		-4.8895	1.76637e-05	0.00091511	-8.81291			-7.54643	9.45508e-21	5.78979e-19	SAP2	Major secreted aspartyl proteinase; utilization of protein as nitrogen source; role in virulence complicated by URA3 effects; immunoprotective; regulated by growth, albumin, drugs, white cell-type; flow model biofilm induced		orf19.3708,orf19.11193	34.1506	3.22607	46.355	68.2725	1.22127	0	0.2891	0.395456
C4_00730C			-2.72897	0.151002				-0.645401	0.588044	0.816458				2.07161	0.177373	0.372564		Ortholog of C. dubliniensis CD36 : Cd36_40780, Candida tenuis NRRL Y-1498 : CANTEDRAFT_116553, Lodderomyces elongisporus NRLL YB-4239 : LELG_04263 and Debaryomyces hansenii CBS767 : DEHA2G21736g		orf19.4169,orf19.11645	10.565		0.93141		7.61823		5.5307
CR_09470W	-2.37571	0.160536	2.72877	0.00503796	0.171786	0.870788		3.5741	6.31593e-05	0.00241795	2.44191	0.0308889	0.199529	0.851351	0.0122243	0.0511078	AXL1	Putative endoprotease; induced by alpha factor; transcript is upregulated in an RHE model of oral candidiasis and in clinical isolates from HIV+ patients with oral candidiasis	AXL1	orf19.7342	0.651528	0	5.01813	0	8.60712	10.9511	12.7113	30.6192
C4_01850C			-2.72859	0.0903481				-0.386359	0.74612	0.896646				2.31223	0.0164543	0.0648768	PDC12	Putative pyruvate decarboxylase; fungal-specific (no human or murine homolog)		orf19.4608,orf19.12078,orf19.4607.2	3.32509		1.30646		2.78723		8.40184
C3_03120C			-2.72302	0.122619				-1.80839	0.203391	0.493573				0.906434	0.41384	0.643215	DAL5	Allantoate permease; nitrogen catabolite repressed, induced in absence of preferred N sources; nitrogen source regulation requires Gat1; possibly essential gene (by UAU1 method); Hap43-repressed	DAL5	orf19.309,orf19.7941	1.37699		1.49459		0.435852		3.55128
C4_02190C			-2.72135	0.152918				-0.760176	0.680581	0.862556				1.99514	0.0652323	0.184303		CoA-transferase family protein; rat catheter biofilm repressed		orf19.4571,orf19.12040	7.79764		0.292791		5.62939		1.63766
CR_02260C			2.71912	0.0058257				1.5683	0.0775608	0.295737				-1.13099	0.0231781	0.0845314		Ortholog of C. dubliniensis CD36 : Cd36_27230, C. parapsilosis CDC317 : CPAR2_801320, Candida tenuis NRRL Y-1498 : CANTEDRAFT_113198 and Debaryomyces hansenii CBS767 : DEHA2E23782g		orf19.3743,orf19.11228	4.10336		35.8705		14.5156		23.672
CR_07940W			-2.71822	0.202656				-2.82807	0.0713131	0.2826				-0.10658	0.947756	0.98004		Ortholog(s) have cytosol localization		orf19.604,orf19.8237	0.61094		0.342435		0.0330393		0.398229
C5_03720C			-2.71764	0.280048				-0.381016	0.866901	0.949271				2.37189	0.175691	0.369785		Dubious open reading frame		orf19.1123,orf19.8721	0		0		0.24364		1.10402
CR_03560W			2.0561	0.0165279				1.27704	0.0899462	0.318798				-0.785925	0.0692357	0.192915		Has domain(s) with predicted role in anaphase-promoting complex-dependent catabolic process, regulation of mitotic metaphase/anaphase transition and anaphase-promoting complex localization		orf19.4400,orf19.11878	15.0949		20.7948		43.2321		16.6353
C1_07480C			-2.70815	0.126721				-2.4061	0.057993	0.248647				0.307372	0.788166	0.897663		Has domain(s) with predicted ATP binding, DNA binding, helicase activity, hydrolase activity, nucleic acid binding activity		orf19.2797,orf19.10315	3.43352		0.961482		0.690062		1.58309
C1_11530C			1.89442	0.187448				-1.26573	0.318386	0.614278				-3.05954	0.000144175	0.00116446		Ortholog(s) have sulfonate dioxygenase activity and role in sulfur compound catabolic process	JLP1	orf19.1167,orf19.8760	2.4024		10.8573		1.0558		1.86565
C5_03630C			2.11823	0.0555287				-0.992466	0.324405	0.620423				-3.03261	1.07742e-07	1.65785e-06		Protein of unknown function; from Assembly 19; removed from Assembly 20; restored based on comparative genome analysis; F-12/CO2 early biofilm induced		orf19.6675	7.51278		18.5463		4.62568		2.97341
CR_02240C			0.615526	0.646847				-2.43693	0.0239258	0.146883				-3.00295	2.88471e-07	4.10216e-06	OPT2	Oligopeptide transporter; induced upon phagocytosis by macrophage; macrophage/pseudohyphal-repressed after 16h; fluconazole-induced; virulence-group-correlated expression; Hap43-repressed		orf19.3746,orf19.11233	7.55627		10.4718		1.68583		1.64871
C3_05620W	-0.430364	0.79634	-2.70166	0.16747	-0.745175	0.448639		0.583883	0.697373	0.870483	-0.600081	0.62564		3.31373	0.0247823	0.0886284	ATO5	Putative fungal-specific transmembrane protein		orf19.6997	0.399651	89.5552	0.0730008	0	1.27985	21.3456	1.86572	0
CR_02270C	-0.982218		-2.70019	0.0766053	0.171786	0.870788		-1.57558	0.195873	0.482378	0.83044			1.14292	0.220167	0.429946		Protein of unknown function; Spider biofilm induced; upregulated in a cyr1 null mutant		orf19.3742,orf19.11227	5.28192	0	5.50279	54.0182	2.09977	27.9861	15.6256	172.667
CR_07370W			2.03117	0.0226				1.47898	0.0322091	0.175058				-0.503503				Ortholog of C. dubliniensis CD36 : Cd36_33000, C. parapsilosis CDC317 : CPAR2_701740, Candida tenuis NRRL Y-1498 : CANTEDRAFT_93887 and Debaryomyces hansenii CBS767 : DEHA2E04554g		orf19.6132,orf19.13551	30.4407		173.031		98.6592		181.974
C1_04440W			-2.69577	0.252012				-1.79731	0.367065	0.659922				0.86399	0.61964	0.80113		Ortholog of Candida albicans WO-1 : CAWG_00951		orf19.6833.2	0.75109		0.502628		0.0480018		1.36904
C4_02180C			-2.69492	0.029104				-0.259938						2.53188	0.000340447	0.00248241	ZCF26	Zn2-Cys6 transcription factor of unknown function; induced by alpha pheromone in SpiderM medium		orf19.4573,orf19.12042	2.79483		0.84813		5.23761		6.49414
C1_14190C			-2.69345	0.052062				-2.78268						-0.0321767	0.973546	0.991417		Protein phosphatase inhibitor; Hap43-repressed; homozygous Tn insertion decreases colony wrinkling but does not block hyphal growth in liquid media; mutation confers hypersensitivity to toxic ergosterol analog; Spider biofilm induced	YPI1	orf19.7227	87.239		24.8763		23.8298		29.7155
C2_00990W			-2.69256	0.243208				-1.60085	0.452074	0.729554				1.01245	0.524839	0.740202		Ortholog of Candida albicans WO-1 : CAWG_03878		orf19.2024	0.517283		0.614314		0		1.8421
C7_03910W			-2.68962	0.0504186				-2.84884	0.00221299	0.0310576				-0.0602986	0.95335	0.982155	OGG1	Mitochondrial glycosylase/lyase; repairs oxidative damage to mitochondrial DNA, contributes to UVA resistance, role in base-excision repair; Spider biofilm induced	OGG1	orf19.7190	17.356		6.19052		5.05732		7.71617
C3_04510W			-2.68854	0.0554696				-3.90261						-1.05071	0.0488803	0.148297		Protein of unknown function; Hap43-induced; F-12/CO2 early biofilm induced	YBL028C	orf19.5905,orf19.13326	85.0029		56.6674		14.0413		36.8403
C5_02080C			-2.68744	0.30999				-1.13239	0.618341					1.54868	0.446328	0.673646	HSP12	Heat-shock protein; induced by osmotic/oxidative/cadmium stress, fluphenazine treatment, low iron, CDR1 and CDR2 overexpression, or ssn6 or ssk1 null mutation; overexpression increases resistance to farnesol and azoles		orf19.3160,orf19.10669	0.120253		0		0		0.459568
C4_05310W			1.99196	0.0214437				0.862297	0.241335	0.539944				-1.09686	0.0196769	0.0744521		Ortholog(s) have mitochondrion localization	MRX12	orf19.1789,orf19.9355	12.9794		27.7511		27.944		18.0082
CR_00930W	-1.64323	0.158675	-2.6867	0.284982	-1.27503	0.243295	0.430111	-1.93411	0.342474	0.638143	0.227317	0.748815	0.90319	0.781203	0.705639	0.854426	ATO10	Putative fungal-specific transmembrane protein; rat catheter and Spider biofilm induced		orf19.3263,orf19.10773	0.518262	16.5238	0	23.9093	0	9.63832	0.183492	38.6728
C4_01130C			-2.67642	0.059527				-2.68415						0.121821	0.898066	0.95234		Putative protein of unknown function, transcript is upregulated in clinical isolates from HIV+ patients with oral candidiasis; Spider biofilm induced	VPS71	orf19.4677	35.4425		15.8572		12.5811		22.3864
CR_05710C	2.31023	0.100374	2.67579	0.132773	3.18994			1.7769			0.370587	0.588104	0.826786	-0.978518	0.279712	0.50256		Ortholog of Candida albicans WO-1 : CAWG_01892		orf19.6641,orf19.13962	2.69766	0	10.2861	40.036	10.3358	41.7752	7.3492	69.5143
CR_09050C			-2.67449	0.0488889				-4.69084	1.16498e-05	0.000657866				-1.82201				Has domain(s) with predicted DNA binding, nucleic acid binding activity		orf19.7301,orf19.7302	12.4107		10.1798		0.982748		4.27373
C2_04830W	-2.94227	0.0198521	1.98511	0.0191978	-2.17813	0.0543603		3.2125	3.96872e-06	0.000267183	0.744292	0.2987	0.641743	1.27241	0.0143077	0.0580932		Ortholog of C. dubliniensis CD36 : Cd36_19390, C. parapsilosis CDC317 : CPAR2_209600, Candida tenuis NRRL Y-1498 : CANTEDRAFT_134010 and Debaryomyces hansenii CBS767 : DEHA2C14960g		orf19.4128,orf19.7811,orf19.181	5.08851	14.2161	16.6911	15.0264	58.6503	0	59.5554	37.7233
C1_06700W	1.6379	0.30274	1.96339	0.00647986	-1.27837	0.25678	0.439694	1.49902	0.0273574	0.159101	-2.66917			-0.471434	0.110182	0.271763		SH3-domain protein; role in barrier septum assembly involved in cell cycle cytokinesis; activates the Chs2 chitin synthase activity during cytokinesis; Spider biofilm repressed	CYK3	orf19.6240,orf19.13620,orf19.6241	23.3779	1551.04	84.1767	864.703	79.2251	913.226	83.9449	651.076
C1_00680W	2.69004	0.0410381	-2.66289		3.54132	0.00509851	0.0535344	-2.92195			0.481702	0.505519	0.778274	-0.100769	0.775007	0.89218	ASM3	Putative secreted acid sphingomyelin phosphodiesterase; possible Kex2 substrate; transcript increased in an azole-resistant strain that overexpresses MDR1; flow model biofilm induced; F-12/CO2 early biofilm induced		orf19.6037,orf19.13458	8.42062	5.52882	11.3425	59.4713	2.92092	114.125	14.0282	114.346
C2_07020C			-2.65704	0.092254				-1.57103	0.162191	0.440832				1.11985	0.257258	0.475598		Ortholog of C. dubliniensis CD36 : Cd36_21310, C. parapsilosis CDC317 : CPAR2_406650, Candida tenuis NRRL Y-1498 : CANTEDRAFT_130046 and Debaryomyces hansenii CBS767 : DEHA2F24134g		orf19.2258,orf19.9798	8.72372		4.38918		3.59631		12.6203
C2_03630W			-2.657	0.233047				-1.59127	0.410334	0.70153				1.08061	0.47487	0.697932		Ortholog of C. dubliniensis CD36 : Cd36_18340, Candida tenuis NRRL Y-1498 : CANTEDRAFT_124631, Debaryomyces hansenii CBS767 : DEHA2D04356g and Pichia stipitis Pignal : PICST_34839		orf19.855,orf19.8475	0.526487		0.267051		0.114482		0.867502
C6_04130C	5.57985		-0.163527	0.813245	-0.454425	0.723951	0.832003	-3.21711	4.93345e-08	6.55072e-06	-5.64763			-2.98108	1.83366e-12	4.9791e-11	ALS4	GPI-anchored adhesin; role in adhesion, germ tube induction; growth, temperature regulated; expressed during infection of human buccal epithelial cells; repressed by vaginal contact; biofilm induced; repressed during chlamydospore formation		orf19.4555,orf19.4556,orf19.4610.1	105.563	66.54	88.6893	706.69	15.946	40.5099	15.6136	101.319
C1_04930C	-1.32264	0.461103	2.65083		-0.143266	0.895915		1.44159	0.243557	0.542336	1.04434	0.356888	0.688472	-1.09921				Ortholog of C. dubliniensis CD36 : Cd36_04660, Candida tropicalis MYA-3404 : CTRG_04484 and Candida albicans WO-1 : CAWG_00904		orf19.751,orf19.8371	0.929706	0	10.573	0	4.18755	0	7.88761	14.6579
C2_05620W			-2.6505	0.182172				-2.41318	0.208773	0.500889				0.0920125	0.938444	0.974832	KTI11	Zn-ribbon protein; required for synthesis of diphthamide on translation factor eEF2; involved in modification of wobble nucleosides in tRNAs; rat catheter and Spider biofilm induced	KTI11	orf19.6873.1	2.29082		3.24637		0		4.5616
C7_02130W			-2.65011	0.240316				-2.36844	0.219839	0.513362				0.183009	0.908617	0.957054		Short-chain dehydrogenase/reductase; upregulation correlates with clinical development of fluconazole resistance	YDL114W	orf19.6502,orf19.13855	0.442671		0.235733		0		0.359542
C1_10240C			2.64652	0.0540681				2.98866	7.80057e-05	0.00278796				0.400227	0.716887	0.85972		Protein with similarity to S. cerevisiae Yer010cp, a protein of unknown function belonging to the prokaryotic RraA family; repressed by benomyl; Hap43-induced; Spider biofilm induced	YER010C	orf19.4894,orf19.12359	6.41348		22.8304		63.7071		46.6513
C5_01750C			-2.63307	0.262394				-0.848279	0.67127	0.857034				1.83124	0.257493	0.475598	MTLA2	Master regulator (activator) of a-type mating; has HMG domain, which is predicted to bind DNA; gene has intron; not related to S. cerevisiae MATa2; a/alpha mating type may increase virulence, provides competitive advantage		orf19.3200	0.741496		0.348637		0.51362		2.3308
C7_00940W	2.37006	0.0725959	1.93287	0.00134964	0.604551	0.51568		1.57948	0.0111851	0.0898471	-1.52578	0.0308877	0.199529	-0.328589	0.109163	0.269915		Protein similar to S. cerevisiae Kex1p, which is a pheromone-processing peptidase; possible Kex2p substrate	KEX1	orf19.7020	14.2887	9.47117	72.698	350.684	50.4151	61.0515	79.4173	323.097
CR_10110W	1.30196	0.460814	1.16173	0.066227	-4.06535	0.000704671	0.0211453	-1.87011	0.000494515	0.0109511	-4.92209			-2.94473	7.25615e-12	1.79935e-10	CHT3	Major chitinase; secreted; functional homolog of S. cerevisiae Cts1p; 4 N-glycosylation motifs; possible O-mannosylation; putative signal peptide; hyphal-repressed; farnesol upregulated in biofilm; regulated by Efg1p, Cyr1p, Ras1p	CTS1	orf19.7586	220.106	759.193	145.379	836.422	87.0081	36.0249	27.074	138.344
C2_02800W			-2.62737					-2.49772						0.196161	0.831622	0.921278		Ortholog(s) have role in ER to Golgi vesicle-mediated transport and ER to Golgi transport vesicle, endoplasmic reticulum membrane, integral component of Golgi membrane localization	YOS1	orf19.5825.1	141.323		43.4624		58.8411		62.6302
CR_05000C			-2.62394					-4.93166						-2.32404	0.224615	0.435232		Dubious open reading frame		orf19.653	13.4073		0.91043		0		0.0509701
C3_07820W			-2.62237					-3.72198						-0.977309	0.329367	0.556457		Protein of unknown function; Spider biofilm repressed		orf19.6177	140.61		94.5774		25.3183		60.4963
C2_00530W			2.61851	0.115439				1.15184	0.551818	0.794118				-1.38621				Ortholog of Candida albicans WO-1 : CAWG_03833		orf19.2074,orf19.9621	0.0748635		52.2882		2.23576		30.2811
CR_07990C			-2.61743	0.268689				-3.77915	0.0270335	0.157868				-1.16888	0.570625	0.770896		Ortholog of Candida albicans WO-1 : CAWG_02092		orf19.598,orf19.8230	4.93836		0.165602		0		0
C3_02360C			-2.61589	0.0401134				-2.73432	0.0219207	0.138619				-0.0668183	0.879916	0.943263		Ortholog(s) have cytosol, nucleus localization		orf19.1608,orf19.9176	3.54593		6.68456		0.606946		8.64366
CR_04490C			-2.61511					-1.90278						0.812222	0.269156	0.490645		Has domain(s) with predicted palmitoyl-(protein) hydrolase activity and role in cellular protein modification process		orf19.540,orf19.8173	52.1769		13.7228		30.3952		30.8523
CR_07300W			-2.61449	0.165534				-2.24272	0.0707704	0.281834				0.370506	0.812892	0.910785		Protein similar to ferric reductase Fre10p; possibly an essential gene, disruptants not obtained by UAU1 method		orf19.6138,orf19.13557	2.09301		0.187517		0.448763		0.32186
C1_09110W	-1.98607	0.0849824	-2.6075	0.05153	-1.52176	0.173554	0.356892	-1.46378	0.0985672	0.335914	0.415174	0.541744	0.808438	1.14784	0.230028	0.441868		Protein of unknown function; Spider biofilm induced		orf19.4768,orf19.12232	14.3229	146.458	7.81693	128.032	5.99997	73.751	22.3277	231.723
C4_05800C			2.60708	0.0646412				1.72503	0.305747	0.603058				-0.773071	0.169864	0.361972		Protein of unknown function; transcript detected on high-resolution tiling arrays		orf19.1266,orf19.8852	0.167515		63.5573		3.92291		53.0423
C2_06180C			-2.60562	0.297695				-1.94794	0.338391	0.633166				0.60765	0.772054	0.890638	FGR12	Protein lacking an ortholog in S. cerevisiae; transposon mutation affects filamentous growth; flow model biofilm induced		orf19.5479,orf19.12934	0.239877		0		0		0.0509294
C4_04850C	-1.55282	0.205897	1.09014	0.292606	-1.52528	0.137217		-1.89022	0.0172277	0.117494	-0.112615	0.866863	0.952171	-2.90946	2.3052e-05	0.000224197	CSR1	Transcription factor; role in zinc homeostasis and regulation of Spider biofilm matrix; mutation affects filamentous growth; can suppress S. cerevisiae rok1 mutant inviability; Spider biofilm induced; mutants for abnormal Spider biofilms	ZAP1	orf19.3794,orf19.11274	7.50093	11.6576	23.6718	63.0992	2.32717	0	4.65786	81.1136
C2_05750W			-2.60486					-2.80815						-0.100662	0.918266	0.963545		Ortholog(s) have rRNA binding activity, role in maturation of LSU-rRNA from tricistronic rRNA transcript (SSU-rRNA, 5.8S rRNA, LSU-rRNA), ribosomal large subunit export from nucleus and nucleolus localization	NOP53	orf19.6886,orf19.14175	62.586		13.4592		20.7782		16.1907
C1_10510W			-2.60485	0.218869				-0.671089	0.634744	0.839241				1.97916	0.277953	0.5003		Protein of unknown function; induced by Mnl1 under weak acid stress; flow model biofilm repressed		orf19.994,orf19.8609	5.2996		0		3.70844		0.513453
CR_06830C	3.11576	0.013871	2.60091	0.0230986	3.04393	0.0131535	0.0859942	2.24498	0.0339665	0.182558	-0.305087	0.624134	0.848255	-0.255883	0.595376	0.788332	SIW14	Putative protein phosphatase of the PTP family (tyrosine-specific), similar to S. cerevisiae Siw14p; mutant shows virulence defect; Hap43p-repressed gene	SIW14	orf19.1850,orf19.9408	1.53792	2.81199	18.056	190.24	11.8401	183.262	20.6481	218.515
C4_00330C			1.90499	0.0106383				2.00853	0.00463096	0.0502904				0.0975691	0.71482	0.858062		Ortholog(s) have proton-transporting ATP synthase activity, rotational mechanism, structural molecule activity and role in ATP synthesis coupled proton transport, cristae formation, protein complex oligomerization	TIM11	orf19.5660.1	69.2657		477.074		313.357		710.53
C1_01630W	6.9338		1.90398	0.020079	3.05443			0.952908	0.172548	0.451939	-3.32361			-0.905957	0.0324911	0.108805		Protein similar to a mitochondrial complex I intermediate-associated protein; fluconazole-repressed; Spider biofilm induced; rat catheter biofilm repressed		orf19.3353,orf19.10861	50.2243	76.7654	141.139	1067.84	113.646	616.254	108.154	576.541
C1_12520W	-0.639721	0.609279	1.90288	0.0181644	-0.279264	0.768188		1.55831	0.0374265	0.193321	0.225452	0.781052	0.9196	-0.372548	0.196353	0.399429	GSG1	Putative subunit of the TRAPP complex; involved in targeting of ER-to-Golgi transport vesicles; flow model biofilm induced	TRS85	orf19.3764,orf19.11248	9.12625	25.4837	20.7214	100.221	29.4888	19.3006	21.6977	177.758
C2_08170W	-1.33547	0.289024	-2.58395	0.119482	-0.471418	0.676085	0.800901	-0.854806	0.520433	0.775431	0.626923	0.408492	0.727806	1.7917	0.0385934	0.123817		Putative sterol deacetylase; flow model biofilm induced; rat catheter biofilm repressed	SAY1	orf19.2168,orf19.9714	2.92704	33.6486	2.27628	25.1895	1.95669	35.7747	11.5311	53.9648
C4_05780C			-1.0834	0.356556				-4.01635	2.46096e-05	0.00118027				-2.89794	3.72797e-07	5.19061e-06	CFL2	Oxidoreductase; iron utilization; Sfu1/Sef1/Hap43/Nrg1/Tup1/Rim101 regulated; alkaline/low iron/fluphenazine/ciclopirox olamine, flucytosine, fluconazole, Spider/flow model/rat catheter biofilm induced; caspofungin/amphotericin B repressed		orf19.1264,orf19.8849	20.8835		11.6439		2.08781		2.08037
C5_03650C	-0.618585	0.702645	-2.58029	0.186753	0.634227	0.534731		0.303815	0.838687	0.939189	0.915629	0.389682	0.713147	2.89109	0.0361881	0.11796		Protein of unknown function; Hap43-repressed gene		orf19.6678	0.617599	0	0.319107	2.23131	1.17036	4.27582	3.38457	13.0825
C1_06740C			-2.57701	0.0520732				-2.87594	0.00123817	0.0205043				-0.180543	0.85825	0.93539	NOP6	Putative ortholog of S. cerevisiae Nop6; role in ribosomal small subunit biogenesis; Spider biofilm induced	NOP6	orf19.6236,orf19.13616	85.7191		17.5342		24.4368		19.7189
C7_02610C			-2.5769	0.26179				-2.57277	0.165158	0.444648				-0.0513245	0.978786	0.991957		Putative Gag protein of retrotransposon Tca2; separated by a stop codon from Pol protein orf19.2372; likely translated as single polyprotein that includes Gag, reverse transcriptase, protease, and integrase; rat catheter biofilm repressed		orf19.2371,orf19.9907	0.546287		0.0339836		0		0.055246
C4_03250C	0.338041	0.857223	-2.57643	0.300108	-0.143266	0.895915		-1.54914	0.467054	0.740416	-0.600081	0.62564		1.03971	0.586549	0.781328	RHD2	Predicted ORF in retrotransposon Tca4 with similarity to the Gag region encoding nucleocapsid-like protein; overlaps blocked reading frame orf19.2668.1; yeast-enriched transcript; rat catheter biofilm induced		orf19.2668	0.185001	0	0.0151858	0	0	0	0.163671	0
C2_06550W	2.43376		-2.57617	0.115688	0.0883344			-1.46513	0.330106	0.625835	-2.41526			1.10606	0.225954	0.436559		Ortholog of C. parapsilosis CDC317 : CPAR2_201960, C. dubliniensis CD36 : Cd36_20900, Candida tropicalis MYA-3404 : CTRG_04756 and Candida albicans WO-1 : CAWG_04394		orf19.31,orf19.7702	1.87084	158.093	3.80527	113.131	0.86498	69.6608	10.5807	143.23
C1_06390W			1.89339	0.0329134				1.91963	0.0149377	0.106641				-0.0229921	0.95646	0.982997		Putative ubiquitin C-terminal hydrolase; regulated by Gcn2p and Gcn4p	YUH1	orf19.6272,orf19.13651	12.6152		34.6163		53.1187		44.9288
CR_07160C			2.57358	0.0063838				3.67873	2.73207e-05	0.00126137				1.05836	0.0444463	0.137628		Ortholog(s) have endoplasmic reticulum localization		orf19.733,orf19.8352	0.439236		3.46649		11.0103		10.3085
C4_06320C			-2.57208	0.136015				0.1353	0.915499	0.972984				2.7637	0.0121583	0.0509511		Ortholog of Candida albicans WO-1 : CAWG_03194		orf19.2905,orf19.10423	3.29986		1.0777		4.92285		10.0342
C4_05530W	3.08725	0.07591	-2.55698	0.244355	2.83364	0.0263812		-1.88509	0.301996	0.600694	-0.600081	0.62564		0.655852	0.687104	0.844422	FGR6-10	Protein lacking an ortholog in S. cerevisiae; member of a family encoded by FGR6-related genes in the RB2 repeat sequence; transposon mutation affects filamentous growth		orf19.1234,orf19.8819	0.313199	0	0.119722	0	0.0457517	129.578	0.299192	0
CR_09850C			-2.55594	0.339546				-1.01468	0.661379					1.54868	0.446328	0.673646	FGR46	Protein lacking an ortholog in S. cerevisiae; transposon mutation affects filamentous growth		orf19.7557	0.063634		0		0		0.486376
C2_06440C			2.55457	0.0520686				-1.03851	0.370121	0.662247				-3.54032				Protein with homology to peroxisomal membrane proteins; Sef1p-, Sfu1p-, and Hap43p-regulated gene		orf19.22,orf19.7693	5.55311		30.4747		3.03416		3.84373
C2_02900W	1.00909	0.557331	2.55072	0.0832457	-0.143266	0.895915		1.20802	0.418636	0.707543	-1.26942	0.235249	0.585766	-1.27162				Protein of unknown function; Spider biofilm induced		orf19.5814,orf19.13236	1.04285	0	50.3569	27.4518	5.09598	0	32.0657	10.6227
CR_03480W	-3.09496	0.0812836	-2.54517	0.190661	-3.10205	0.0214205	0.109056	-4.65042	0.000153752	0.00459316	-0.159863	0.889854	0.960291	-2.11336	0.205622	0.412244		Ortholog of C. dubliniensis CD36 : Cd36_28730, Candida tropicalis MYA-3404 : CTRG_00749 and Candida albicans WO-1 : CAWG_01683		orf19.4391,orf19.11869	2.91506	138.666	0.533073	0.280117	0.049629	4.06249	0.122697	1.65836
C4_00830W	-3.81403	0.0510546	1.89145	0.0420427	-4.39057			2.2719	0.00562898	0.0572893	-0.640225	0.464739	0.754904	0.351502	0.407175	0.637741	SPS20	Peroxisomal 2,4-dienoyl-CoA reductase; stationary phase enriched protein; Spider biofilm induced	SPS19	orf19.4157,orf19.11633	9.68904	5249.6	28.3936	47.1962	54.3952	257.287	47.8595	42.7577
C1_09740C			2.54461	0.0969274				1.81001	0.124481	0.381207				-0.802372	0.354706	0.585743		Ortholog of C. parapsilosis CDC317 : CPAR2_804880, Candida tenuis NRRL Y-1498 : CANTEDRAFT_111283, Debaryomyces hansenii CBS767 : DEHA2B10604g and Pichia stipitis Pignal : PICST_40454		orf19.4837.1	9.21004		18.8856		38.2504		13.7871
C6_04380W	-1.15677	0.359134	-0.347921	0.636371	-0.15211	0.881205		-3.31039	5.27466e-08	6.61911e-06	0.90342	0.1068	0.370989	-2.86771	9.08966e-11	2.05838e-09	ALS2	ALS family protein; role in adhesion, biofilm formation, germ tube induction; expressed at infection of human buccal epithelial cells; putative GPI-anchor; induced by ketoconazole, low iron and at cell wall regeneration; regulated by Sfu1p		orf19.1097,orf19.8699,orf19.8700,orf19.9669,orf19.9670,orf19.1098,orf19.2121,orf19.2122	158.651	4.47904	148.223	58.7675	24.2629	3.71967	28.4742	185.69
C3_03000W			-2.53827	0.322137				-1.54914	0.467054	0.740416				0.992765	0.631139	0.809461		Ortholog of C. dubliniensis CD36 : Cd36_82980, C. parapsilosis CDC317 : CPAR2_102360, Candida tenuis NRRL Y-1498 : cten_CGOB_00165 and Debaryomyces hansenii CBS767 : DEHA2G00990g		orf19.296,orf19.7928	0.414891		0		0		0.238419
C5_04220W			-2.53631					-4.75167						-2.22126	0.240326	0.456102	MRV5	Planktonic growth-induced gene		orf19.3905,orf19.11386	5.98941		0.310747		0		0
C7_03110W	-0.751557	0.611155	-2.53583	0.183102	0.637343	0.530825		-2.53826	0.0884926	0.315678	1.11571	0.228692	0.580271	0.0323919	0.980329	0.992569	PGA28	Protein similar to S. cerevisiae Wsc2p, which has roles in stress- and cell-wall-related processes; predicted Kex2p substrate; putative GPI-anchored adhesin-like protein		orf19.5144,orf19.12609	2.41134	0	2.13655	12.224	0.333432	5.23259	2.86171	43.0261
C6_03220W			-2.53528					-2.00013						0.584815	0.390222	0.623462		Ortholog of C. dubliniensis CD36 : Cd36_63840, C. parapsilosis CDC317 : CPAR2_601510, Debaryomyces hansenii CBS767 : DEHA2A06270g and Pichia stipitis Pignal : PICST_31363		orf19.5609,orf19.13052	38.5612		8.07374		22.6681		15.3894
C3_03630W			-2.53492	0.298247				-2.20253	0.238155	0.53431				0.368972	0.861859	0.936185	ECM18	Ortholog(s) have mitochondrion localization	ECM18	orf19.6958,orf19.14220	0.406651		0		0.0231471		0.0256324
C1_04550W			2.53221	0.0633788				1.14304	0.323388	0.619203				-1.30417	0.0594206	0.171023	ELC1	Putative elongin C; transcript regulated by Nrg1 and Mig1; regulated by Gcn2 and Gcn4	ELC1	orf19.6849,orf19.14139	7.17136		44.1402		20.868		25.7223
C4_03910W	-0.936249	0.527749	2.53025	0.000600235	0.30263	0.817877	0.898239	3.02011	0.000100526	0.00339921	0.754458	0.238329	0.587279	0.533244	0.0698944	0.193981	FGR28	Protein lacking an ortholog in S. cerevisiae; transposon mutation affects filamentous growth; possibly an essential gene, disruptants not obtained by UAU1 method		orf19.1596,orf19.9164	1.04131	164.492	9.00248	41.0486	11.1192	103.182	17.7763	97.253
CR_02980C			-2.52801	0.0515429				-3.27423						-0.658708	0.492523	0.71251	SRP40	Putative chaperone of small nucleolar ribonucleoprotein particles; macrophage/pseudohyphal-induced; rat catheter biofilm induced	SRP40	orf19.2859,orf19.10377	107.488		25.7867		23.701		21.143
C4_03950C	-0.732503	0.675856	-2.5268	0.297716	-1.37361	0.180533		-2.50052	0.194178	0.480932	-0.600081	0.62564		0.0311742	0.986941	0.993402		Protein of unknown function		orf19.787,orf19.8406	2.03728	8.06516	0.202378	0	0	0	0.301629	0
C1_12860C			2.52545	0.153069				3.00421	0.0248594	0.14966				0.415357	0.722231	0.86295		Protein of unknown function; induced by alpha pheromone in SpiderM medium		orf19.4916,orf19.12382	0.203429		2.9201		3.00179		4.92798
C2_10780C			-2.5238	0.202489				-3.38417						-0.862203			PSO2	Putative DNA cross-link repair protein; expressed in opaque or white MTLa/MTLa or MTLalpha/MTLalpha, but not MTLa/MTLalpha cells; telomere-proximal gene; mutation does not affect white-to-opaque phenotypic switching		orf19.5362,orf19.12822	5.26014		1.19869		0.458142		0.783441
C7_02150C			-2.51783					-1.83551						0.856729	0.123804	0.292614	ECM42	Ornithine acetyltransferase; Gcn2, Gcn4-regulated; clade-specific gene expression; possibly essential gene, disruptants not obtained by UAU1 method; Spider biofilm induced	ARG7	orf19.6500,orf19.13853	62.0318		18.8987		42.2876		49.7564
C4_04790W	0.53935	0.755207	-2.51617	0.116734	0.171786	0.870788		0.876554	0.461227	0.73658	-0.539114	0.627896	0.848942	3.35695	0.000470372	0.00330141	FAV1	Protein with weak similarity to S. cerevisiae Fus2p; induced by alpha pheromone mating factor in MTLa/MTLa opaque cells	FUS2	orf19.3801,orf19.11282	1.04057	0	0.142981	3.10458	2.42557	19.5902	2.30161	3.9985
C5_02600W			0.350744	0.656062				-2.50065	0.000750852	0.0149298				-2.80175	3.0997e-22	2.3546e-20	PUT1	Putative proline oxidase; alkaline upregulated by Rim101; flow model biofilm induced; Spider biofilm induced	PUT1	orf19.4274,orf19.11750	121.583		110.018		36.9951		20.6605
C1_07340W			-2.51139	0.248665				-2.31004	0.179265	0.462453				0.177697	0.910568	0.958148		Ortholog(s) have ATPase activity, DNA binding, nucleosome binding, rDNA binding, transcription regulatory region DNA binding activity	ISW1	orf19.4437,orf19.11916	53.1295		52.146		5.70118		71.8528
C4_05840W	2.0541	0.192144	-2.50676	0.11616	0.171786	0.870788		-1.45702	0.242886	0.5421	-2.13006	0.0332473	0.203147	1.05537	0.325499	0.552253	FRE3	Protein with similarity to ferric reductase Fre10p; possibly an essential gene, disruptants not obtained by UAU1 method		orf19.1270,orf19.8856	1.32585	0	2.4589	42.2099	0.577538	8.23889	6.24727	13.5807
C2_05550W	1.06755	0.422217	-2.5005		1.57034	0.143706		-1.53147			0.212722	0.756967	0.908349	1.0606	0.122549	0.291337		Protein with a predicted cytochrome b5-like heme/steroid binding domain; repressed by alpha pheromone in SpiderM medium		orf19.6867	117.218	0	68.6399	718.937	94.2194	255.525	181.877	1151.81
C3_00170C			-0.454501	0.479009				-3.2391	7.24838e-07	6.60187e-05				-2.72453	1.33864e-27	1.63943e-25		Ortholog(s) have GTPase regulator activity, mRNA binding activity	VTC1	orf19.5455,orf19.12910	319.298		251.944		55.6855		50.2721
C4_05350W	-0.554283	0.654036	2.48101	0.026952	-0.372307	0.691562		2.36436	0.00233739	0.032272	0.0447079	0.959986	0.987111	-0.0807328	0.920481	0.964688		Ortholog(s) have phosphatidylinositol-3,5-bisphosphate binding activity and role in macroautophagy, piecemeal microautophagy of nucleus	HSV2	orf19.1793,orf19.9359	2.85682	5.04821	7.50773	3.45649	17.803	5.11808	10.6217	5.9568
C3_05860C			2.46985	0.022184				2.44214	0.0107087	0.0871351				-0.121644	0.817287	0.913662		Ortholog(s) have rRNA (uridine-N3-)-methyltransferase activity, role in rRNA base methylation and nucleolus localization	BMT5	orf19.7366	2.02974		18.2826		13.7578		21.5559
C6_02020C			-2.46939	0.0540683				-1.23293	0.132694	0.394174				1.32016	0.190066	0.391775		Protein of unknown function; Hap43-repressed gene; rat catheter and Spider biofilm induced		orf19.692,orf19.8311,orf19.11003,orf19.3509	52.1899		9.12835		45.3137		28.2638
C6_03570W			-2.468	0.330365				-2.03501	0.316889	0.613613				0.449416	0.830415	0.920276		Ortholog of C. parapsilosis CDC317 : CPAR2_500910, C. dubliniensis CD36 : Cd36_64110, Candida tenuis NRRL Y-1498 : CANTEDRAFT_115913 and Pichia stipitis Pignal : PICST_32870		orf19.5724,orf19.13147	0.514413		0		0		0.0688097
C7_00900W			-2.46487	0.355056				-0.885215	0.709522					1.60628	0.409215	0.638633		Ortholog of Candida albicans WO-1 : CAWG_05448		orf19.7024	0		0		0		0.616565
C4_06640C			-2.46436	0.277273				-1.23909	0.551163	0.793839				1.21474	0.459656	0.685315		Protein of unknown function; induced by alpha pheromone in SpiderM medium		orf19.2868,orf19.10386	0.286353		0.0936364		0.0732028		0.587643
C3_05580C			1.20039	0.344897				-1.52434	0.112365	0.360937				-2.64395	0.000166428	0.00132459	GAP2	General broad specificity amino acid permease; ketoconazole, flucytosine repressed; Ssy1-dependent histidine induction; regulated by Nrg1, Tup1; colony morphology-related gene regulation by Ssn6; Spider and flow model biofilm induced	GAP1	orf19.6993	15.6487		22.8027		6.52885		5.07805
CR_10480W	0.0706693	0.961998	1.88037	0.03397	0.634227	0.534731		2.2165	0.00472681	0.0508425	0.290954	0.746137	0.902499	0.325755	0.436399	0.66587	PGA1	Putative GPI-anchored protein; induced during cell wall regeneration; required for normal adhesion to host cells and for adherence during Sabouraud biofilm formation; Spider biofilm induced		orf19.7625	26.005	0	64.7769	331.371	136.229	23.1607	110.983	618.167
CR_10570C	-1.72164	0.178304	2.45915	0.0957968	-2.0579	0.0584893		1.31043	0.384549	0.676493	-0.370511	0.593897	0.829586	-1.13036	0.200781	0.405959	YHB4	Protein related to flavohemoglobins; not required for wild-type nitric oxide resistance; has predicted globin, FAD-binding, and NAD(P)-binding domains but lacks some conserved residues of flavohemoglobins; Hap43p-repressed gene		orf19.7637	0.274694	21.1495	16.3676	59.1507	1.44468	0	9.37693	74.4248
C4_03840C			1.87664	0.0378939				1.44245	0.0691028	0.277688				-0.44154	0.290119	0.515112	RRP42	Putative exosome non-catalytic core component; involved in 3'-5' RNA processing; rat catheter biofilm induced	RRP42	orf19.5039,orf19.12506	13.3738		33.0569		40.4195		34.3907
CR_08880C	0.935969	0.586405	-2.4532	0.189079	0.171786	0.870788		-2.64337	0.0483859	0.226278	-0.948784	0.389929	0.713147	-0.180089	0.900583	0.953915		Protein of unknown function; rat catheter and Spider biofilm induced		orf19.7283	5.25622	0	3.39646	5.03446	0.665671	15.884	3.61239	2.93203
C4_06580W			-2.45216	0.286617				-2.33421	0.216305	0.509797				0.16134	0.925709	0.966672	CBF1	Transcription factor; binds ribosomal protein gene promoters and rDNA locus with Tbf1; regulates sulfur starvation-response, respiratory, glycolytic genes; does not bind to centromeres as does S. cerevisiae Cbf1; Spider biofilm repressed	CBF1	orf19.2876,orf19.10394	73.9484		30.1059		0		59.8711
C4_03300C	1.53087	0.324967	2.45198	0.1134	0.171786	0.870788		-0.241007	0.825746	0.935266	-1.48448	0.131218	0.41759	-2.58838	0.0130082	0.053762		Ortholog of C. dubliniensis CD36 : Cd36_62310		orf19.1440.2	26.3535	0	60.6066	116.176	26.9893	10.7507	15.3328	47.8582
C3_04930C			1.8754	0.00854985				2.82161	4.14583e-06	0.000272227				0.979489	0.0281607	0.0977399	HGT4	Glucose and galactose sensor; fermentation, filamentation, virulence roles; 20-member glucose transporter family; extended C terminus; high-glucose repressed; macrophage induced; flow model biofilm repressed; Spider biofilm induced	SNF3	orf19.5962,orf19.13383	4.70549		17.3931		39.7118		49.1233
C2_09810C	-0.367636	0.818624	-2.45048	0.132692	-0.143266	0.895915		-0.220923	0.858889	0.947294	0.0390722	0.96828	0.989386	2.27538	0.0266459	0.0937843		Protein with predicted peptidase domains; Hap43-repressed gene		orf19.1369,orf19.8949	2.43179	0	3.39402	88.2035	2.70187	0	20.3702	152.657
C3_05660C			-2.44919	0.293104				-1.20394	0.59547					1.24902	0.407674	0.637869		Ortholog of C. parapsilosis CDC317 : CPAR2_806990, Candida tenuis NRRL Y-1498 : CANTEDRAFT_122709, Debaryomyces hansenii CBS767 : DEHA2E00110g and Pichia stipitis Pignal : PICST_30109		orf19.7002	0.0549418		0.142799		0		0.539813
C1_12580W			1.87266	0.0328308				1.46383	0.0489972	0.227539				-0.394909	0.365717	0.59654		Ortholog(s) have fungal-type vacuole membrane localization	TMS1	orf19.3758,orf19.11242	22.9617		41.3788		71.3225		44.2037
C5_02910C	0.058365	0.970185	1.86985	0.0140994	0.169658	0.872355		1.75581	0.0160582	0.111676	-0.0476094	0.961751	0.987111	-0.0882283	0.759927	0.883563	GYP8	Ortholog(s) have GTPase activator activity, role in vesicle-mediated transport and intracellular localization	GYP8	orf19.4315,orf19.11790	5.85403	0	23.732	34.901	23.3205	2.33946	31.0019	51.1678
C6_01020W			-2.44013	0.160442				-1.59798	0.364697	0.65818				0.709941	0.516391	0.73398		Protein of unknown function; induced by alpha pheromone in SpiderM medium		orf19.104	0.624635		2.55907		0.200746		5.4563
C5_03710C			2.43882	0.0379322				2.42845	0.0250173	0.15013				0.0660297	0.916881	0.962599		Protein of unknown function; flow model biofilm induced; Spider biofilm induced		orf19.1124,orf19.8722	0.641485		8.69089		6.93547		13.3242
C4_03870C	5.67472		2.43786	0.0498979	1.9757			3.24784	0.000255573	0.0064087	-3.35057			0.779126	0.392718	0.625618		Ortholog(s) have role in maintenance of rDNA, regulation of exit from mitosis and nuclear periphery localization	NUR1	orf19.5042,orf19.12509	2.00128	97.4435	8.91137	114.639	26.5389	483.963	19.8862	101.177
C6_03850C			-0.983983	0.288119				-3.69149	1.27095e-06	0.000102529				-2.57003	1.4886e-06	1.88462e-05	IHD1	GPI-anchored protein; alkaline, hypha-induced; regulated by Nrg1, Rfg1, Tup1 and Tsa1, Tsa1B in minimal media at 37; oralpharyngeal candidasis induced ; Spider biofilm induced; regulated in Spider biofilms by Tec1, Efg1, Ndt80, Rob1, Brg1	YFL067W	orf19.5760,orf19.13183,orf19.5761	78.3591		26.1473		11.649		6.03239
C7_01310C			-2.42754	0.307438				-3.4957	0.0455286	0.218623				-1.07226	0.592814	0.786183		Ortholog of Candida albicans WO-1 : CAWG_05482		orf19.6911	4.53061		0.250033		0		0.0505025
C7_00760C			1.8579	0.038832				2.20272	0.00276864	0.0357769				0.429661	0.440306	0.669414		Ortholog(s) have endoplasmic reticulum localization	YLR050C	orf19.7043	8.86013		25.2038		52.2028		49.0702
C6_04070C			2.41965	0.313992				1.50904	0.413002	0.703112				-0.858606	0.636826	0.812736		Ortholog of C. dubliniensis CD36 : Cd36_64550, Candida tropicalis MYA-3404 : CTRG_02747 and Candida albicans WO-1 : CAWG_04972		orf19.1215,orf19.8803	0		0.39363		0.545081		0.260879
C4_00720W	-1.9359	0.257331	-2.41832	0.19596	0.171786	0.870788		-0.620455	0.710661	0.879102	1.89691	0.0897871	0.34403	1.79064	0.136804	0.313106	CSP2	Putative cell wall associated protein; C. albicans and C. dubliniensis specific gene highly induced during chlamydospore development in both species; localized to chlamydospore cell wall; Hap43-repressed; Spider biofilm induced		orf19.4170,orf19.11646	0.645663	0	0.634887	0.563731	0.572973	5.5619	3.15928	14.6876
C2_07280W	8.46972		-2.41702	0.149757	-0.143266	0.895915		0.0672475	0.970397	0.992418	-8.13701			2.58496	0.0151683	0.0608863		Protein of unknown function; transcription induced by benomyl treatment		orf19.2285,orf19.9825	0.113584	0	0.564883	208.988	0.237443	0	4.60536	1.29149
C6_04100W			2.41445	0.094707				1.81766	0.143682	0.410821				-0.587676	0.476673	0.698709		Ortholog(s) have FFAT motif binding, phosphatidylinositol binding activity	SCS2	orf19.1212,orf19.8800	22.9082		230.625		129.223		232.872
C1_10600C			-2.41214	0.334898				-2.68922	0.154124	0.428316				-0.269115	0.903623			Dubious open reading frame		orf19.1831	1.7637		0		0		0
C3_06330W			2.41109					-1.36082	0.453626	0.730019				-3.80088			TSA1B	Putative peroxidase; orf19.7398.1 is contig-truncated fragment of gene identical to TSA1; Tsa1p and Tsa1Bp role under oxidative/reductive stress, hyphal cell wall formation; in hyphal nucleus, cell wall; yeast-form nucleus, cytoplasm		orf19.7398.1	0.740232		1.19708		0.320755		0
C2_04700C			-2.40425					-3.26356						-0.724754	0.487801	0.708102		Putative ortholog of S. cerevisiae Utp30; a U3-containing 90S preribosome complex protein; Hap43-induced; Spider biofilm induced	UTP30	orf19.154,orf19.7793	72.7159		13.7277		20.1597		10.789
CR_00880W			1.84582	0.0349794				1.20629	0.0967262	0.33326				-0.633311	0.208083	0.415957		Ortholog of C. dubliniensis CD36 : Cd36_25930, C. parapsilosis CDC317 : CPAR2_800910, Candida tenuis NRRL Y-1498 : CANTEDRAFT_132053 and Debaryomyces hansenii CBS767 : DEHA2E17160g		orf19.3266,orf19.10776	19.9374		29.1658		50.9957		27.1176
C2_01880C	-5.78849		-2.39014	0.120338	-3.43247			-0.647975	0.56316	0.801174	1.7763	0.0333225	0.203147	1.87755	0.0347032	0.114174	ZCF6	Putative transcription factor with zinc cluster DNA-binding motif; involved in virulence		orf19.1497	6.68605	420.153	5.29154	7.61386	10.8977	41.2983	24.7733	43.7405
C2_01060C			2.38268	0.120656				2.39358	0.0552312	0.241776				0.050018	0.961735	0.98538		Protein with a predicted DnaJ chaperone domain and a CSL-type zinc finger; Spider biofilm induced	JJJ3	orf19.2018,orf19.9568	0.546026		11.2213		8.17922		15.0514
C1_08340C			1.84105	0.0341035				1.08302	0.0925043	0.323897				-0.68452	0.269809	0.491388		Sorting nexin; role in maintaining late-Golgi resident enzymes in their proper location by recycling molecules from the prevacuolar compartment; Spider biofilm induced	SNX3	orf19.5114,orf19.12580	23.3969		63.6968		62.5073		58.2154
C3_05270C			1.83955	0.0228301				2.16385	0.00410819	0.0462353				0.303366	0.360714	0.592404	HGT5	Putative glucose transporter of the major facilitator superfamily; the C. albicans glucose transporter family comprises 20 members; 12 probable membrane-spanning segments, extended N terminus; expressed in rich medium; Hap43p-repressed		orf19.6005,orf19.13426	3.97731		15.113		20.8352		25.4315
CR_00710C			2.38033	0.0815256				2.75591	0.00387855	0.0447897				0.340201	0.724192	0.86381		Ortholog(s) have 3-oxoacyl-[acyl-carrier-protein] reductase (NADPH) activity, role in aerobic respiration, fatty acid metabolic process and mitochondrion localization	OAR1	orf19.3283,orf19.10793	3.60901		10.2789		29.9146		16.6976
C5_04020C	1.63989	0.33602	2.37972	0.33756	0.169658	0.872355		-0.885215	0.709522		-1.6895	0.124391	0.405339	-3.26002	0.0517658	0.154244	FGR42	Protein lacking an ortholog in S. cerevisiae; transposon mutation affects filamentous growth		orf19.3209	0	0	2.00586	4.44948	0	0.922737	0.0623559	1.36518
C6_02910W			-2.37564	0.108144				-2.23993	0.024224	0.147884				0.251871	0.81971	0.915444	POP4	Ortholog of S. cerevisiae Pop4; a subunit of both RNase MRP and nuclear RNase P; filament induced; regulated by Nrg1, Tup1; likely essential, based on UAU1 strategy; rat catheter and Spider biofilm induced	POP4	orf19.5567,orf19.13013	22.5754		5.08906		10.0366		8.12345
CR_00850C	2.06221		2.37529	0.00443191	-1.48894	0.194956		2.27064	0.0082506	0.0725718	-2.84241			-0.0812996	0.660729	0.827774	GSL2	Protein similar to beta-1,3-glucan synthase; 16 predicted membrane-spanning regions; transcript regulated by Nrg1; very low gene expression in yeast-form and hyphal cells		orf19.3269,orf19.10779,orf19.10780,orf19.3270	0.674505	24.2439	17.385	277.568	3.96219	19.855	22.2858	251.488
CR_09390C			-2.37328	0.232311				-2.04336	0.116981	0.369664				0.347117	0.864724	0.936398		Predicted membrane transporter; member of the drug:proton antiporter (14 spanner) (DHA2) family, major facilitator superfamily (MFS); Spider biofilm induced		orf19.7336	1.90139		0.00856801		0.449152		0.0345494
C4_01800W			2.54282	0.0625483				-0.0643886	0.958535	0.988107				-2.53341	0.00631333	0.0303333		Protein with a dienelactone hydrolase domain; Hap43-repressed gene		orf19.4612,orf19.12082	1.61491		15.0153		2.10917		3.57112
C6_00140C	1.89449	0.188825	2.37068	0.0637921	3.28201	0.0117889	0.0793173	1.37308	0.306181	0.603234	0.915386	0.250775	0.598286	-0.919251	0.125918	0.295169	HPA2	Ortholog(s) have D-amino-acid N-acetyltransferase activity, role in D-amino acid metabolic process, cellular detoxification of nitrogen compound and cytosol, nucleus localization	HPA3	orf19.6323	1.3934	0	44.6789	66.678	6.13461	133.2	32.957	167.493
C3_02340W			-2.37064					-2.00879						0.495591	0.6091	0.795451		Putative protein of unknown function, transcription is activated in the presence of elevated CO2		orf19.1610,orf19.9178	13.0323		7.0342		7.60892		12.9742
C4_07140W			-2.37059					-3.13855						-0.648019	0.225632	0.436487		Predicted mitochondrial intermembrane space protein; predicted role in phospholipid metabolism; rat catheter and Spider biofilm induced	UPS2	orf19.3089,orf19.10601	84.2709		29.2478		21.6731		24.0549
C4_06380W			-2.37024	0.275353				-0.609805	0.790561					1.81782	0.169265	0.361223	SOU2	Protein similar to Sou1; not required for utilization of L-sorbose; Spider biofilm induced		orf19.2897,orf19.10415	0		0.190675		0.0418302		1.11928
C7_02260W			-2.36945	0.33514				-2.65469	0.154442	0.428777				-0.269115	0.903623			Ortholog of C. parapsilosis CDC317 : CPAR2_808350, C. dubliniensis CD36 : Cd36_72060, Candida orthopsilosis Co 90-125 : CORT_0C00820 and Candida albicans WO-1 : CAWG_05575		orf19.6487	1.41296		0		0		0
C1_05620C			-2.36712	0.314456				-2.36139	0.193259	0.480615				0.0137106	0.994927		STE3	Protein similar to S. cerevisiae Ste3p, the receptor for a-factor mating pheromone; alpha mating-type-specific transcription	STE3	orf19.2492,orf19.10028	0.486313		0		0.0140437		0.0132009
C7_02370W			1.82117	0.0366696				1.69972	0.0340095	0.182558				-0.150825	0.619392	0.80113		Protein with chitin synthesis regulation, resistance to Congo red domain; membrane-localized protein; Spider biofilm induced		orf19.6474,orf19.13828	23.7905		75.6629		87.2417		90.3629
C3_00600W			-2.36403	0.149632				-2.8395	0.0139533	0.102065				-0.439945	0.684726	0.842783	IFF11	Secreted protein required for normal cell wall structure and for virulence; member of the IFF family; Hap43p-repressed gene		orf19.5399,orf19.12854,orf19.5400	8.07425		1.66834		1.26839		1.55816
C4_05400C	-0.104597	0.942684	-2.36191	0.088169	-0.385855	0.697751		-2.3932			-0.346703	0.709442	0.881617	0.161315	0.73846	0.873373		D-arabinose 5-phosphate isomerase; has GutQ domain which is associated with phosphosugar binding; other biofilm induced; rat catheter and Spider biofilm induced; F-12/CO2 early biofilm induced		orf19.1797,orf19.9363	26.7786	6.35437	15.6753	81.34	13.4886	11.4488	24.2662	85.4011
C6_04110W	-1.35326	0.303105	1.80969	0.00887335	-0.236356	0.820335	0.898484	1.80731	0.00594272	0.0588746	0.996769	0.335934	0.674533	0.0462221	0.887212	0.947294		Ortholog(s) have L-arginine transmembrane transporter activity, L-aspartate transmembrane transporter activity and L-glutamate transmembrane transporter activity, more	AVT6	orf19.1210,orf19.8799	9.75556	206.354	47.1464	26.8342	40.957	136.217	68.4246	99.9415
C6_04230W			-2.35882	0.172834				-1.87977	0.0786547	0.297783				0.485457	0.746849	0.876574		Ortholog of C. dubliniensis CD36 : Cd36_64900, C. parapsilosis CDC317 : CPAR2_600390, Pichia stipitis Pignal : PICST_30726 and Candida guilliermondii ATCC 6260 : PGUG_04023		orf19.1080,orf19.8681	4.21681		0.437047		1.27511		0.858794
C4_07240W			-2.35854	0.14117				-2.37189	0.0309707	0.171294				-0.0223418	0.983498	0.993315		Ortholog(s) have role in vesicle-mediated transport and COPI-coated vesicle, integral component of Golgi membrane localization	TVP15	orf19.3076,orf19.10588	29.7082		16.7483		6.76615		20.99
C1_06720C			2.35696	0.0147441				2.34147	0.00466384	0.0504434				-0.00874549	0.984772	0.99338		Ortholog(s) have mitochondrion localization		orf19.6238,orf19.13618	6.88914		32.774		40.9277		47.2412
C4_05730W			-0.233923	0.850198				-2.84781	0.00513643	0.0538134				-2.46189	1.13491e-07	1.74185e-06		Adhesin-like protein; regulated by Tsa1, Tsa1B in minimal media at 37 deg; clade-associated gene expression; induced by alpha pheromone in SpiderM medium; Hap43-induced; Spider biofilm repressed		orf19.1258,orf19.8843	60.4887		68.3595		17.1852		17.2312
CR_00470W	0.338041	0.857223	-2.34757	0.281784	-0.143266	0.895915		-2.642	0.0715568	0.28297	-0.600081	0.62564		-0.269115	0.903623			Has domain(s) with predicted RNA binding, RNA-directed DNA polymerase activity and role in RNA-dependent DNA biosynthetic process		orf19.7487	1.77619	0	0	0	0.246618	0	0	0
C6_02170C	-0.851187	0.659477	-2.34704	0.0760607	-1.41128			-2.54172	0.00558167	0.0572893	-0.540336	0.641597		-0.104806	0.908306	0.957054	SWD3	Ortholog(s) have histone methyltransferase activity (H3-K4 specific) activity and role in chromatin silencing at telomere, histone H3-K4 methylation, regulation of meiotic DNA double-strand break formation, telomere maintenance	SWD3	orf19.3457,orf19.10961	27.8298	980.508	12.861	1.31798	9.01044	332.917	15.2529	1.85978
CR_01830C	1.37756	0.369028	2.34553		1.19021	0.239674		1.87758			-0.430526	0.695474	0.873567	-0.396342	0.822073	0.916348	PTR2	Oligopeptide transporter involved in uptake of di-/tripeptides; highly induced during chlamydospore formation in both C. albicans and C. dubliniensis		orf19.2583,orf19.10115,orf19.2582.1	0	0.65588	0.711613	0.239548	2.37414	4.59683	0.674589	0.316387
C2_01820C	-1.35488	0.353403	1.80687	0.0112685	-1.06375	0.280355		1.27729	0.0620452	0.258194	0.143443	0.879462	0.957302	-0.517998	0.0960286	0.245848		Ortholog(s) have RNA binding activity, role in mRNA splicing, via spliceosome and U1 snRNP, U2-type prespliceosome localization	SNU71	orf19.1491,orf19.9068	8.59057	46.5987	20.3482	145.569	24.4078	7.01839	19.704	244.861
C4_05000W			-2.34512	0.049192				-2.47883	0.0291993	0.165219				-0.10621	0.8337	0.922558		Protein likely to be essential for growth, based on an insertional mutagenesis strategy		orf19.3780,orf19.11261	3.67628		5.60503		0.758341		7.00311
C5_01120W			-2.34012	0.28944				-1.23157	0.437339	0.719215				1.11598	0.577888	0.775247		Dubious open reading frame		orf19.1958,orf19.9513	1.69447		0		0.885556		0.225326
C4_03040W	6.52186		2.33711	0.0652246	1.15364	0.344145	0.534601	1.95478	0.0124087	0.095623	-4.72401			-0.397937	0.6908	0.846883		Ortholog(s) have RNA polymerase I activity, RNA polymerase II activity, RNA polymerase III activity, RNA-directed 5'-3' RNA polymerase activity, zinc ion binding activity	RPB10	orf19.2687.1	25.0538	267.14	80.718	1141.74	117.388	569.211	79.9597	263.007
C2_05740W	-0.14936	0.896501	1.8053	0.0187182	-0.875452	0.395425		1.32707	0.0572831	0.246553	-0.784832	0.276577	0.620154	-0.46138	0.182466	0.380465	SPO7	Putative regulatory subunit of Nem1-Spo7 phosphatase holoenzyme that regulates nuclear growth by controling phospholipid biosynthesis; induced by alpha pheromone in SpiderM medium	SPO7	orf19.6885,orf19.14174	16.1365	87.8207	41.0951	265.883	46.3898	68.9628	41.9206	206.189
C4_04030W	-1.57575	0.38353	2.33403	0.332384	-0.143266	0.895915		-0.962376	0.655935	0.851383	1.29939	0.260431	0.605145	-3.30176	0.06168	0.176174	JEN2	Dicarboxylic acid transporter; regulated by glucose repression; induced by Rgt1; disruptants not obtained by UAU1 method; rat catheter and Spider biofilm induced		orf19.5307,orf19.12767	0.0446554	0	0.337766	0	0.0228313	0	0	16.7908
C3_01940C			1.80372	0.0293233				1.82587	0.011934	0.0931395				0.026494	0.94937	0.980637		Predicted membrane protein; induced by prostaglandins		orf19.1654,orf19.9223	22.6147		121.352		94.6087		174.766
C2_04980C	0.747572	0.622215	1.79276	0.0325502	0.171786	0.870788		1.76724	0.0169034	0.115982	-0.740263	0.417974	0.732661	-0.0399021	0.920282	0.964649	CKA2	Catalytic alpha-subunit of protein kinase CK2; interaction with calcineurin pathway affects fluconazole sensitivity; synthetically lethal with CKA1; attenuated virulence in a mouse oropharyngeal candidiasis but not in a systemic mouse model	CKA2	orf19.3530,orf19.11014	25.4752	0	29.4666	390.129	98.4125	27.9861	38.5885	312.074
CR_06230W	-1.1155	0.51667	-2.31605	0.167935	-0.143266	0.895915		-2.53031	0.110285	0.357507	0.80814	0.461623	0.754351	-0.198309	0.535009	0.746526		Predicted cation transmembrane transporter; Spider biofilm induced		orf19.3874,orf19.11355	78.1734	0	18.0199	28.7772	16.1943	0	21.0337	89.3574
C1_05560W			2.30779	0.125513				3.05694	0.0134624	0.0998975				0.640213	0.354225	0.585272	RIB4	Lumazine synthase (6,7-dimethyl-8-ribityllumazine synthase, DMRL synthase); catalyzes the penultimate step in the synthesis of riboflavin; Hap43-induced; rat catheter and Spider biofilm repressed	RIB4	orf19.410.3	8.6359		160.079		89.1622		318.218
C2_06020W	4.14934	0.00264972	1.79087	0.00139394	4.17938	0.000793332	0.0211453	1.78141	0.00325862	0.0400567	-0.173788	0.793527	0.922888	0.0476973	0.825391	0.917934	CNT	CNT family H(+)/nucleoside symporter; transports adenosine, uridine, inosine, guanosine, tubercidin; variant alleles for high/low-affinity isoforms; S or G at residue 328 affects specificity; Spider, flow model biofilm induced		orf19.4118,orf19.11600	14.036	42.7812	56.7959	305.803	71.8028	1091.58	80.0541	370.536
CR_10350C	0.35314	0.813072	1.78582	0.00223365	-1.35812	0.257171	0.439694	1.28659	0.031674	0.173485	-1.71088	0.0350992	0.212273	-0.456108	0.0383785	0.123384	TRX1	Thioredoxin; involved in response to reactive oxygen species; biofilm, benomyl, flucytosine, peroxide, Hap43 induced; amphotericin B, caspofungin repressed; induced by human neutrophils; macrophage-repressed gene	TRX1	orf19.7611	134.86	1660.61	908.809	10778.1	398.065	1275.7	915.815	9027.91
C1_13240W	0.802724	0.591392	1.78359	0.00946073	-0.874101	0.440358	0.611559	1.39388	0.0372117	0.19293	-1.44179	0.0804431	0.330425	-0.351791	0.204516	0.411294		Protein of unknown function; Spider biofilm induced		orf19.4951,orf19.12415	14.2985	76.5247	29.1208	134.675	45.0214	54.1272	30.8979	156.045
C1_05790W			1.78178	0.00887876				1.12667	0.0921322	0.323149				-0.642724	0.075927	0.206171		Ortholog of C. dubliniensis CD36 : Cd36_61610, C. parapsilosis CDC317 : CPAR2_107530, Candida tenuis NRRL Y-1498 : CANTEDRAFT_115252 and Debaryomyces hansenii CBS767 : DEHA2D02200g		orf19.2472.1	44.2709		149.669		118.321		131.624
CR_03820C			1.78107	0.0422457				1.49488	0.0532241	0.235546				-0.287331	0.48399	0.703933	ULP2	SUMO deconjugation enzyme; removes the small ubiquitin-like modifier (SUMO) from proteins; Spider biofilm induced	ULP1	orf19.4353,orf19.11831	9.33838		23.1915		28.87		26.5429
C3_00950C			1.77621	0.0201923				1.13812	0.0686588	0.276874				-0.594469	0.235499	0.449786		Putative peptidyl-prolyl cis-trans isomerase	CPR7	orf19.2499,orf19.10035	18.5851		35.0796		48.8772		33.8882
C3_06660C			-2.30009	0.265838				0.0395122	0.982164	0.996099				2.33113	0.105584	0.263455		Ortholog of C. dubliniensis CD36 : Cd36_86630 and Candida tropicalis MYA-3404 : CTRG_05698		orf19.7455	0.212704		0.0379577		0.478581		0.578028
C7_01150W			-2.29619	0.0568287				-2.12062	0.0270077	0.157868				0.221303	0.730805	0.867923		Protein similar to S. pombe SPBC1709.16c a predicted aromatic ring-opening dioxygenase; induced by benomyl treatment or in azole-resistant strain that overexpresses MDR1; Spider biofilm induced		orf19.6898	19.5895		9.78995		5.40426		14.8785
C3_07670W	-0.863272	0.594128	2.17625	0.0104739	-0.143266	0.895915		-0.319207	0.628893	0.836007	0.597279	0.548115	0.810175	-2.43603	1.73155e-05	0.000173184		P-Loop domain-containing protein of unknown function; transposon mutation affects filamentous growth; Spider biofilm induced	YDR090C	orf19.6720,orf19.14012	56.9831	0	150.558	30.6069	60.2277	0	40.8804	78.4434
C6_03690W	1.13675	0.365438	-2.29124	0.229524	0.332698	0.742795		-2.86471	0.110215	0.357486	-0.59074	0.339506	0.676144	-0.511982	0.221175	0.431212	ALS5	ALS family adhesin; highly variable; expression in S. cerevisiae causes adhesion to human epithelium, endothelium or ECM, endothelial invasiveness by endocytosis and, at high abundance, ECM-induced aggregation; can form amyloid fibrils		orf19.5736,orf19.13158	11.5459	4.67902	11.0173	90.0498	1.86652	24.7301	11.0272	132.109
CR_00840C			2.29065	0.346224				-0.885215	0.709522					-3.1702	0.0513328	0.153276		Ortholog of Candida albicans WO-1 : CAWG_01442		orf19.3271	0		1.60965		0		0.102966
C4_01680W	3.80179	0.00331998	2.28884	0.0440749	3.49348	0.004611	0.050721	1.85147	0.0704667	0.281617	-0.616819	0.402416	0.723686	-0.4096	0.14413	0.325159	TOA2	Putative TFIIA small subunit; protein abundance decreased in CAI4 strain compared to the SC5314 strain, abundance not affected by reintegration of URA3 in CAI4; flucytosine induced; possibly an essential gene (UAU1 method)	TOA2	orf19.4625,orf19.12095	9.41632	14.2511	66.3445	582.766	46.0242	609.086	67.8232	499.33
CR_10410C			1.7671	0.0225014				1.25457	0.0766485	0.29339				-0.512678	0.107057	0.266466		Putative nucleolar protein with a predicted role in pre-18S rRNA processing; Plc1p-regulated; Spider biofilm induced	PNO1	orf19.7618	30.3635		58.3493		83.3609		57.1081
CR_06660W	0.338041	0.857223	1.00381	0.343359	-0.143266	0.895915		-1.44734	0.112022	0.36036	-0.600081	0.62564		-2.39218	2.75684e-09	5.31954e-08	SEO1	Protein with similarity to permeases; Sfu1-repressed; flucytosine induced; induced by Mnl1 under weak acid stress; flow model biofilm repressed	SEO1	orf19.700,orf19.8319	15.5623	0	39.1874	0	6.82876	0	10.067	0
CR_08110W			2.28505	0.0771969				1.39541	0.186399	0.471593				-0.940205	0.0972798	0.247803		Ortholog of C. dubliniensis CD36 : Cd36_33750, C. parapsilosis CDC317 : CPAR2_205650, Candida tenuis NRRL Y-1498 : cten_CGOB_00253 and Debaryomyces hansenii CBS767 : DEHA2A11088g		orf19.6371,orf19.13728	4.45704		13.4655		12.0832		9.7517
CR_03450W			-2.28355	0.206524				0.303799	0.826417	0.935266				2.63963	0.0290186	0.100023	HXT5	Putative sugar transporter; induced by ciclopirox olamine; Snf3-induced; alkaline repressed; colony morphology-related gene regulation by Ssn6; possibly essential gene		orf19.4384,orf19.11862,orf19.11864,orf19.4386	2.23178		0.907616		3.80675		8.29686
C3_06480C			1.76614	0.0338256				1.51561	0.0460235	0.219507				-0.218693	0.49407	0.713921	ECM15	Protein of unknown function; predicted role in cell wall organization; Hap43-repressed; caspofungin repressed; Spider biofilm induced; rat catheter biofilm repressed	ECM15	orf19.7436.1	39.5234		196.908		140.729		235.208
C3_07430W	-0.358207	0.75916	-2.28287	0.363798	-0.36768	0.743195	0.849891	-0.0253562	0.990715	0.998317	-0.344215	0.610059	0.841881	2.36525	0.202643	0.408623		Ortholog(s) have acid phosphatase activity, role in dephosphorylation, intracellular sterol transport and cytoplasm, nucleus localization	DET1	orf19.6747,orf19.14039	0	104.28	0	162.563	11.7124	54.4396	30.9547	179.33
C3_05840W			-2.28058	0.229442				0.837404	0.60597	0.825264				3.15	0.0139841	0.0572432		Has domain(s) with predicted N,N-dimethylaniline monooxygenase activity, NADP binding, flavin adenine dinucleotide binding activity and role in oxidation-reduction process		orf19.7364	0.128218		0.0381347		0.54146		0.871953
C1_05980W			2.27917	0.00253293				1.81957	0.0112705	0.0901476				-0.465482	0.254893	0.472833		Putative Type II phosphatidylinositol 4-kinase; Ssr1-repressed; flow model biofilm repressed	LSB6	orf19.2447,orf19.9983	2.31521		18.1318		10.5229		18.49
C6_01080C			2.27865	0.0603362				0.584878	0.534821	0.784044				-1.60106	0.0328335	0.109585		Ortholog of C. dubliniensis CD36 : Cd36_61190, C. parapsilosis CDC317 : CPAR2_603230, Candida tenuis NRRL Y-1498 : cten_CGOB_00054 and Debaryomyces hansenii CBS767 : DEHA2E21142g		orf19.114,orf19.7762	5.44036		38.4779		10.1575		19.3893
C1_11750W	-0.41779	0.753325	1.76121	0.0482026	0.656172	0.52545		1.54812	0.0440568	0.214658	0.823557	0.339854	0.676144	-0.147085	0.723901	0.863644	AVT4	Putative vacuolar transporter of large neutral amino acids; induced by alpha pheromone in SpiderM medium	AVT4	orf19.1142,orf19.8735	8.01672	26.6455	24.5141	91.0173	28.3832	66.1734	31.7507	265.961
C2_01900C			1.75801	0.0496322				1.08558	0.175263	0.455877				-0.67614	0.0400401	0.126998		Ortholog of C. dubliniensis CD36 : Cd36_16720, C. parapsilosis CDC317 : CPAR2_210210, Candida tenuis NRRL Y-1498 : CANTEDRAFT_128446 and Debaryomyces hansenii CBS767 : DEHA2B04092g		orf19.1500,orf19.9076	16.2037		34.1395		37.5724		29.5536
C3_07450C			1.75317	0.044929				0.876803	0.169788	0.449925				-0.811012	0.221006	0.431042		Ortholog(s) have cytosol, nucleus localization	YMR262W	orf19.6744,orf19.14036	9.86792		18.3901		22.3969		15.7892
C2_05070W			2.27155	0.0100173				2.98092	0.00020507	0.00559435				0.681182	0.0839008	0.221779	FRE9	Ferric reductase; alkaline induced; ciclopirox olamine; Hap43-induced		orf19.3538,orf19.11022	1.39922		4.70012		15.37		10.2117
C2_10640C			-2.26778	0.113712				-2.9176						-0.523127	0.551669	0.758955	MTR2	Nuclear export protein; member of NTF2 family; monomeric in solution; interacts with Mex67p via the NTF2-like domain	MTR2	orf19.5342.1	129.038		56.5513		39.299		51.1267
C7_00580C			2.26635	0.0242549				1.87441	0.030319	0.169129				-0.340527	0.519595	0.736371		Ortholog(s) have ATPase activity and cytosol, nucleus localization	YFH7	orf19.7061	5.48219		35.528		26.6351		40.0733
C3_03090W	-1.53024	0.236254	1.73156	0.0492823	0.445224	0.631633		1.18171	0.117332	0.370022	1.79073	0.0388252	0.222402	-0.533992	0.256785	0.474957	USO5	Kinesin-associated protein; forms heterodimer with Kar3; involved in spindle formation; transcription is induced upon filamentous growth and in response to alpha pheromone in SpiderM medium		orf19.306,orf19.7938	6.27415	23.8083	16.453	40.1163	16.7131	40.9657	16.252	195.556
CR_05640C			2.26263	0.0514009				1.03705	0.23213	0.527076				-1.167	0.130845	0.302465		Ortholog of C. dubliniensis CD36 : Cd36_30990, C. parapsilosis CDC317 : CPAR2_204660, Candida tenuis NRRL Y-1498 : CANTEDRAFT_104939 and Debaryomyces hansenii CBS767 : DEHA2G23760g		orf19.6650,orf19.13971	9.37698		32.1946		23.0521		21.6641
C6_01640W			2.26254	0.236821				0.852545	0.564273	0.801456				-1.3358	0.327361	0.554472	MED19	RNA polymerase II mediator complex subunit	ROX3	orf19.3421.1	9.10163		37.4884		25.509		18.7143
C1_13950C			-2.25859	0.163286				-1.767	0.154392	0.428777				0.526017	0.609341	0.795451		Ortholog(s) have Atg8 ligase activity, enzyme activator activity, protein tag activity and role in C-terminal protein lipidation, CVT pathway, autophagosome assembly, late nucleophagy, mitophagy, piecemeal microautophagy of nucleus	ATG12	orf19.5033,orf19.12500	7.38943		4.72511		2.45445		8.87215
C1_00020C			-2.25612	0.334193				-1.94794	0.338391	0.633166				0.246205	0.883151	0.945379		Protein of unknown function; transcript detected on high-resolution tiling arrays		orf19.6114,orf19.13533	0.88964		2.4233		0		3.68326
C2_09210W			2.25583	0.371594				-0.425177	0.852176					-2.67718	0.13024	0.301647		Dubious open reading frame		orf19.4081,orf19.11562	0		0.792851		0.115886		0.0331613
C1_09650W	3.48871	0.0210571	-2.25248	0.260571	4.28293	0.000384187	0.0166401	-1.602	0.456215	0.732347	0.846865	0.320605	0.65151	0.663875	0.611154	0.796424		WD repeat domain protein; Hap43-repressed gene; flow model biofilm induced		orf19.4828,orf19.12291	1.89498	59.4705	65.1766	419.904	0	1826.96	128.863	991.84
CR_02750C	1.00432	0.57537	-2.2516	0.336529	0.634227	0.534731		-2.52295	0.153443	0.427264	-0.600081	0.62564		-0.269115	0.903623		PGA34	Putative GPI-anchored protein; transcript repressed by alpha pheromone in SpiderM medium; induced in oralpharyngeal candidasis; flow model biofilm induced; Spider biofilm induced		orf19.2833,orf19.10351	1.18445	0	0	0	0.029727	4.79187	0	0
C3_02250C			2.25015	0.359214				-0.885215	0.709522					-3.14145	0.0598963	0.17198		Protein of unknown function; induced by alpha pheromone in SpiderM medium		orf19.1620,orf19.9188	0		2.0851		0		0.1699
CR_02940C	0.0951422	0.947149	-2.24934	0.0659391	0.171786	0.870788		-3.08431			-0.147064	0.859193	0.951316	-0.730139	0.122523	0.291337		Putative ornithine transport protein; localized to the mitochondrial membrane		orf19.2851,orf19.10370	33.5008	0	13.5311	128.19	8.28914	23.5083	11.5311	204.829
C5_02320C			-2.24778	0.0706228				-3.11626	0.00300196	0.0378395				-0.750271	0.0225961	0.0831896		Ortholog(s) have role in GPI anchor biosynthetic process, cellular manganese ion homeostasis and endoplasmic reticulum, fungal-type vacuole membrane localization	PER1	orf19.4240,orf19.11715	51.1804		39.3582		13.4032		32.7066
C5_04480C			-2.24766	0.299466				0.0675777	0.967433	0.991127				2.36241	0.114566	0.278942		Has domain(s) with predicted nucleic acid binding, nucleotide binding activity		orf19.3932.1	2.31197		0.586091		3.47482		5.43616
C5_02570W	5.80794		2.24754	0.0596306	-0.143266	0.895915		1.7228	0.165735	0.445033	-5.5777			-0.536051	0.347842	0.578452	MNN13	Predicted alpha-1,3-mannosyltransferase activity with a role in protein glycosylation; regulated by Sef1p-, Sfu1p-, and Hap43p		orf19.4270,orf19.11746	0.278278	0	8.50547	317.661	1.66204	0	8.5267	46.9291
C2_10870W			-2.2469					-2.38999						-0.111838	0.94256	0.977584		Ortholog(s) have fungal-type vacuole membrane localization	PFF1	orf19.5370,orf19.12830	3.73433		0.93031		0.705571		1.13061
C6_02200C			2.2463	0.044959				2.6022	0.00351696	0.0418537				0.410742	0.583649	0.779532		Protein of unknown function; mRNA binds She3; transcript regulated upon yeast-hypha switch; induced in oralpharyngeal candidasis		orf19.3460,orf19.10964	3.26913		23.7803		28.8767		46.0514
C2_03910C	1.42152	0.398337	1.72375	0.0139254	-0.143266	0.895915		1.72057	0.0105966	0.0866368	-1.77136	0.094884	0.352065	-0.000834227	0.997991	0.99899		Ortholog(s) have carbohydrate binding, mannosyl-oligosaccharide 1,2-alpha-mannosidase activity and role in endoplasmic reticulum mannose trimming, mannose trimming involved in glycoprotein ERAD pathway	MNL1	orf19.834,orf19.8454	5.99406	0	17.3355	83.3482	23.38	0	23.9296	31.0252
C5_03260C	-1.58645	0.276907	2.2394	0.0207136	-0.388427	0.695782		2.07576	0.00525038	0.0547027	1.15263	0.220407	0.565594	-0.131855				Protein with a transient receptor potential (TRP) ion channel domain; mutants are viable; rat catheter and Spider biofilm induced; flow model biofilm repressed		orf19.2653,orf19.10176	2.99282	8.58397	18.3116	51.1021	14.7425	4.06328	25.0905	164.241
CR_03440W			-2.23934	0.311957				-1.92358	0.262287	0.558496				0.294837	0.870869	0.938749		Ortholog(s) have DNA 5'-adenosine monophosphate hydrolase activity, mismatched DNA binding, single-strand break-containing DNA binding, single-stranded DNA binding, zinc ion binding activity and cytosol, nucleus localization		orf19.2376,orf19.9912	0.818994		0.159848		0.155283		0.28154
C4_03880W	-3.63592	0.00877754	-2.2377	0.101337	-1.8921	0.0775645		-0.816423	0.432444	0.717894	1.74904	0.0724133	0.311398	1.44228	0.0953341	0.244696		Ortholog of C. dubliniensis CD36 : Cd36_43610, C. parapsilosis CDC317 : CPAR2_403770, Debaryomyces hansenii CBS767 : DEHA2G16962g and Pichia stipitis Pignal : PICST_30926		orf19.5043,orf19.12510	4.25399	130.045	4.38399	12.1484	2.95614	25.5525	15.012	103.866
C6_02210W	0.413663	0.762835	2.23686	0.109032	1.57245	0.135044		2.55125	0.0975949	0.33523	0.8345	0.26384	0.605145	0.397705	0.388668	0.622138		Protein of unknown function; oxidative stress-induced via Cap1; induced by alpha pheromone in SpiderM medium		orf19.3461,orf19.10965	0.308118	0	52.7964	183.685	7.70271	98.3814	98.6349	462.765
C1_13200C			-2.23563	0.114826				-2.95849						-0.599962	0.547157	0.755239	REX3	Ortholog(s) have 3'-5'-exoribonuclease activity and role in U5 snRNA 3'-end processing, exonucleolytic trimming to generate mature 3'-end of 5.8S rRNA from tricistronic rRNA transcript (SSU-rRNA, 5.8S rRNA, LSU-rRNA)	REX3	orf19.4948,orf19.12413	19.0417		11.3547		5.83281		9.61218
C4_05090C			1.71318	0.00347625				1.41544	0.0101241	0.0841984				-0.235011	0.523315	0.739268	SRB8	Putative RNA polymerase II mediator complex subunit; early-stage flow model biofilm induced	SRB8	orf19.736,orf19.11252,orf19.8355,orf19.3768	8.47816		31.5008		31.2941		38.2242
C6_04310W	-6.72868		1.70043	0.0276517	-4.63501			2.16736	0.00294389	0.0373577	1.54278	0.0234167	0.169171	0.533887	0.0261282	0.09245	PEX11	Putative peroxisomal membrane protein; role in fatty acid oxidation; expression is Tac1-regulated; Hms1p-dependent induction by geldamycin; Spider biofilm induced	PEX11	orf19.1089,orf19.8690	17.5191	1567.41	73.0136	459.032	106.726	64.5315	144.15	1933.79
C1_09200W	1.52436	0.234126	1.6927	0.00444611	-0.718427	0.466365		1.33241	0.0385795	0.197873	-2.4209	0.00619222	0.0776842	-0.329685	0.103969	0.260183	LYS142	Zn(II)2Cys6 transcription factor; has similarity to S. cerevisiae Lys14, involved in the regulation of lysine biosynthesis genes; fungal-specific		orf19.4778,orf19.12242	4.36028	33.7862	21.6436	88.1818	14.2169	12.452	23.2135	20.0117
C5_00010W	-3.62244	0.0312088	2.22276	0.393246	-3.31954	0.00964179	0.0711203	-0.868921	0.701742		0.104756	0.927816		-3.08417	0.11195	0.274546	TLO11	Member of a family of telomere-proximal genes of unknown function; may be spliced in vivo		orf19.5700	0.0451839	365.518	0.793333	0	0.0346522	0	0	3.53756
C7_03760W	0.79117	0.570157	2.22193	0.166085	0.0933911	0.920816		1.99931	0.11199	0.36036	-1.02282	0.308422	0.649557	-0.195668	0.85125	0.931501		Ortholog of C. dubliniensis CD36 : Cd36_73420, Debaryomyces hansenii CBS767 : DEHA2A05456g, Pichia stipitis Pignal : PICST_30999 and Candida guilliermondii ATCC 6260 : PGUG_00155		orf19.5502	0.669994	22.2368	4.42257	8.64368	5.5902	10.9951	5.00443	6.16579
C2_02630W			2.22149	0.0181272				2.49433	0.00499221	0.0527849				0.277178	0.500403	0.720125		Putative transcription factor component of the core factor (CF) rDNA transcription factor complex; Spider biofilm induced	RRN7	orf19.1589,orf19.9162	2.21822		11.9831		15.9812		19.6691
CR_00610W			-2.22128	0.158551				-1.22627	0.344632	0.640523				1.07829	0.119321	0.286876	IFF4	Adhesin-like cell surface protein; putative GPI-anchor; null mutant germ tubes show decreased adhesion to plastic substrate; mutants are viable; Hap43-repressed gene		orf19.7472	1.49172		2.17817		0.761844		6.60942
C7_02240W			1.00275	0.466656				-1.47544	0.165219	0.444648				-2.38111	0.000582393	0.00397153	FMP45	Predicted membrane protein induced during mating; mutation confers hypersensitivity to toxic ergosterol analog, to amphotericin B; alkaline repressed; repressed by alpha pheromone in SpiderM medium; rat catheter, Spider biofilm induced	FMP45	orf19.6489,orf19.13842	28.5778		58.4108		12.6745		16.3467
C7_00810W			1.68074	0.0434754				1.05035	0.132167	0.393415				-0.56206	0.204402	0.411202		Ortholog(s) have phosphatase activator activity, role in actin filament organization, endocytosis, mitophagy, regulation of growth, response to heat, response to salt stress and cell periphery, cytosol, nucleus localization	WHI2	orf19.7036	19.3393		38.2413		50.8082		37.4172
C1_01330C			-0.406528	0.6433				-2.82114	0.000111843	0.00369345				-2.37999	9.01811e-08	1.41669e-06	DUT1	dUTP pyrophosphatase; cell-cycle regulated if expressed in S. cerevisiae; upstream MluI and SCB elements; 17-beta-estradiol, ethynyl estradiol, macrophage induced; decreased in stationary phase yeast; rat catheter, Spider biofilm repressed	DUT1	orf19.3322,orf19.10832	439.243		195.329		79.8255		53.3092
C7_00130W			-2.2108	0.125468				-0.977925						1.27536	0.140431	0.319698		Ortholog(s) have tRNA-specific adenosine-37 deaminase activity, role in tRNA modification and cytosol, nucleus localization	TAD1	orf19.7110	20.5967		13.4204		23.2353		41.3052
C5_04390C			-2.2093	0.300417				2.13031	0.162774	0.441491				4.4129	0.00257809	0.0142198		Putative protein of unknown function, transcription is activated in the presence of elevated CO2		orf19.3925,orf19.11407	0.81761		0.034272		6.80013		4.85524
CR_05480W	4.49359		1.67491	0.0191341	1.87038	0.10702	0.27065	1.23896	0.0505027	0.230922	-2.29854			-0.407043	0.270653	0.492327		Ortholog(s) have dicarboxylic acid transmembrane transporter activity, role in mitochondrial transport and mitochondrial inner membrane localization	ODC1	orf19.3518	62.1797	208.596	130.343	1953.7	172.154	605.484	139.104	1704.73
C4_06980W			-2.20532	0.281492				-2.18606	0.0248381	0.14966				-0.0596438	0.96578	0.986669	PRA1	Cell surface protein that sequesters zinc from host tissue; enriched at hyphal tips; released extracellularly; binds to host complement regulators; mediates leukocyte adhesion and migration; immunogenic in mouse; produced at ambient pH	ZPS1	orf19.3111,orf19.10623	195.201		16.9582		46.8838		19.9184
C3_01430W			2.20332	0.0538061				0.880893	0.254715	0.554715				-1.34613	0.13536	0.310749		Protein of unknown function; Spider biofilm induced	RRT14	orf19.1708,orf19.9275	13.7485		13.5171		29.1294		6.78479
C3_04540C			1.67227	0.0409174				1.21268	0.0722733	0.284028				-0.416074	0.430645	0.66106		Putative histone acetyltransferase complex subunit; induced upon low-level peroxide stress; Spider biofilm induced	NTO1	orf19.5910,orf19.13331	3.92881		20.2457		11.8672		22.0573
C2_00550W	0.908303	0.601134	-2.20088	0.302509	0.508628	0.602634		-1.65086	0.262662	0.559084	-0.600081	0.62564		0.581321	0.750134	0.878867		Ortholog(s) have (R)-carnitine transmembrane transporter activity, choline transmembrane transporter activity, ethanolamine transmembrane transporter activity	HNM1	orf19.2072,orf19.9619	1.34211	2.57519	0.0454752	0	0.439837	9.75187	0.121262	0
C1_08710W	-0.172958	0.899897	-2.20074	0.378953	0.333825	0.733923		-1.46477	0.503324	0.766111	0.403724	0.625632	0.848255	0.729125	0.686803	0.844224		Ortholog of S. cerevisiae : YNL050C, C. glabrata CBS138 : CAGL0G01276g, C. dubliniensis CD36 : Cd36_08220, C. parapsilosis CDC317 : CPAR2_804440 and Candida tenuis NRRL Y-1498 : CANTEDRAFT_94168	YNL050C	orf19.4730,orf19.12192	11.8375	3.17719	8.46831	134.946	0	34.3465	23.4243	227.343
CR_04670C			-2.20003	0.31286				-0.381016	0.866901	0.949271				1.83018	0.153317	0.339629		Ortholog of Candida albicans WO-1 : CAWG_01802		orf19.1737	0		0.449092		0.241576		2.76369
C6_01210W			-2.19559	0.163463				-2.87139	0.0138045	0.101487				-0.659119	0.517587	0.7352		Ortholog(s) have endoplasmic reticulum localization	YPR063C	orf19.131.2	211.873		277.811		29.9054		229.359
C2_09370C	-1.78652	0.247844	-2.19439	0.0570523	-0.143266	0.895915		-1.27735			1.47241	0.107957	0.374152	0.994356	0.240608	0.456349	KAR3	Kinesin-like microtubule motor protein; required for nuclear fusion during mating; C-terminal motor domain; mutants are viable; null has high-frequency white-opaque switching phenotype	KAR3	orf19.564,orf19.11581,orf19.4100	24.5241	0	7.3418	53.1281	20.9165	0	18.6138	220.396
C2_01150W			1.66675	0.0114883				2.07531	0.00136099	0.0218961				0.405038	0.190043	0.391775	PEX12	Ortholog(s) have ubiquitin-protein transferase activity, role in protein import into peroxisome matrix, protein monoubiquitination and integral component of peroxisomal membrane, peroxisomal importomer complex localization	PEX12	orf19.2009,orf19.9560	10.3596		28.33		51.7188		49.1832
C7_03900W			2.19055	0.40948				-0.739998	0.750642					-2.88046	0.140989	0.320241		Ortholog of Candida albicans WO-1 : CAWG_05720		orf19.7192	0		1.12515		0.0537268		0
C2_05870W			2.18886	0.300784				1.56284	0.345994	0.641427				-0.587312	0.700128	0.851587		Protein conserved in C. dublinensis		orf19.5210.1	0.678763		15.0802		9.04077		12.0582
C2_00860C			-2.18233	0.0655346				-2.59466	0.000851134	0.0163481				-0.415879	0.685847	0.843222		Protein of unknown function; Spider biofilm induced		orf19.2038,orf19.9586	14.7326		2.82851		2.87482		2.72801
C1_07470C			-2.18172	0.0554758				-1.92172	0.0489765	0.227539				0.315649	0.474943	0.697932		Putative helicase; fungal-specific (no human or murine homolog)	IRC3	orf19.2798,orf19.10316	8.43385		8.57846		2.71095		14.7297
C6_00010W			-2.18074	0.361701				-2.46722	0.171784	0.451678				-0.269115	0.903623		NRG2	Transcription factor; transposon mutation affects filamentous growth		orf19.6339	2.02366		0		0.051825		0
CR_05940W	-1.75175	0.356498	-2.17801	0.174435	-0.143266	0.895915		0.67922	0.60111	0.82355	1.38327	0.263413	0.605145	2.8546	0.00690483	0.0325754	CEK2	MAP kinase required for wild-type efficiency of mating; component of the signal transduction pathway that regulates mating; ortholog of S. cerevisiae Fus3; induced by Cph1, pheromone; transposon mutation affects filamentous growth		orf19.460,orf19.8091	0.772242	0	0.233641	0	1.79837	0	2.71664	10.933
C1_02520W	0.338041	0.857223	-2.17631	0.273122	-0.143266	0.895915		-2.82303	0.0327358	0.177408	-0.600081	0.62564		-0.629189	0.74424	0.875466	SCW4	Putative cell wall protein; substrate for Kex2p processing in vitro; expression regulated by white-opaque switch; alkaline repressed; possibly essential (UAU1 method); flow model biofilm induced; Spider biofilm induced		orf19.2941,orf19.10458	2.80389	0	0.0471516	0	0.389778	0	0.0290095	0
C4_01760W	0.561117	0.705517	1.65677	0.0125782	-0.440865	0.671659		1.58962	0.0142299	0.103418	-0.948322	0.385149	0.710464	-0.057662	0.896081	0.951084		Predicted peptide alpha-N-acetyltransferase; flow model biofilm induced	MAK3	orf19.4617,orf19.12087	8.98876	34.1804	50.3293	22.5993	36.3588	36.0849	63.0036	17.3993
C3_07150C			0.388501	0.523502				-2.0838	0.000862165	0.0163942				-2.37707	1.5322e-28	1.95632e-26	RPS12	Acidic ribosomal protein S12; regulated by Gcn4, activated by Tbf1; repressed by amino acid starvation (3-AT); protein abundance is affected by URA3 expression in CAI-4 strain background; sumoylation target; Spider biofilm repressed	RPS12	orf19.6785,orf19.14077	904.5		3390.02		367.903		895.518
C1_09180W	2.23006	0.187711	-2.17398		0.169658	0.872355		-1.19492			-2.3388	0.0373397	0.216794	1.18911			LYS143	Zn(II)2Cys6 transcription factor; ortholog of S. cerevisiae Lys14 involved in the regulation of lysine biosynthesis genes	LYS14	orf19.4776,orf19.12240	7.10294	0	3.91066	14.0879	7.35381	0.945334	13.7259	3.98517
C4_04380C			2.17312					2.66165						0.436689	0.695324	0.849652		Protein of unknown function; Spider biofilm induced		orf19.1409.2	7.54546		10.715		57.3071		18.6722
C4_03620C	-2.30707	0.114346	2.17156	0.103915	-0.701455	0.497738		1.91941	0.0900447	0.318798	1.48023	0.101627	0.361288	-0.329604	0.314021	0.540729	CDR3	Transporter of the Pdr/Cdr family of the ATP-binding cassette superfamily; transports phospholipids out-to-in; expressed in opaque-phase cells; induced by macrophage interaction; fluconazole-repressed; Spider biofilm induced		orf19.1313,orf19.8892,orf19.8893,orf19.1312	4.01835	12.5458	16.3669	16.8286	16.1655	0	17.3874	99.5271
C2_08750W	-1.26806	0.37001	2.16987	0.1914	-1.0545	0.323528	0.516586	2.46705	0.0187376	0.124338	0.217968	0.787601	0.920655	0.27353	0.835957	0.923762		Protein of unknown function; flow model biofilm induced		orf19.3600,orf19.11083	1.80834	6128.68	3.69087	48.3723	12.9428	2816.33	5.69774	113.433
C1_01920W	-1.12357	0.356228	1.65063	0.0353005	-0.554674	0.558029		1.7571	0.0112466	0.0900842	0.288191	0.691824	0.873541	0.134028	0.730524	0.867923	ROA1	Putative PDR-subfamily ABC transporter involved in sensitivity to azoles; Spider biofilm induced	YOL075C	orf19.4531,orf19.12006	5.00491	42.6166	24.5959	84.0742	19.4618	14.3061	38.548	147.941
C1_05140W			-2.163	0.129451				-1.6254	0.0687115	0.276874				0.569467	0.586144	0.781134	BRG1	Transcription factor; recruits Hda1 to hypha-specific promoters; Tn mutation affects filamentation; Hap43-repressed; Spider and flow model biofilm induced; required for Spider biofilm formation; Bcr1-repressed in RPMI a/a biofilms		orf19.4056,orf19.11538	35.6306		14.9623		14.2926		26.6716
C5_00600C			-2.16269	0.0558423				3.90167	7.92943e-06	0.000466432				6.08663	7.76355e-14	2.38918e-12		Protein of unknown function; rat catheter biofilm repressed		orf19.929,orf19.8544	0.395303		0.150989		11.4072		17.1015
C1_02800W	3.76654		-2.16262	0.250637	-0.132275	0.891205		-1.65678	0.226946	0.521345	-3.39752			0.514081	0.714609	0.858062		Protein of unknown function; Spider biofilm induced		orf19.2968	2.71959	5.34739	2.66123	441.679	0.874557	12.1658	4.6818	218.304
C7_02270W			2.16047	0.334314				0.788311	0.62324	0.83184				-1.31272	0.507478	0.724917	LDG3	Putative LDG family protein; F-12/CO2 early biofilm induced		orf19.6486,orf19.13840	0.862468		0.220515		2.57909		0.0362156
CR_03340C			2.16018	0.100759				-0.081511	0.936182	0.980105				-2.14639				Ortholog(s) have DNA replication origin binding, single-stranded DNA binding activity	SLD2	orf19.2389,orf19.9925	10.7601		43.8083		12.1943		15.138
C5_01260W	-1.10421	0.536919	-2.15855	0.179894	-0.143266	0.895915		0.775361	0.456371	0.732347	0.83567	0.456791	0.754192	2.93236	0.0125277	0.0522799		Ortholog of C. parapsilosis CDC317 : CPAR2_302610, C. dubliniensis CD36 : Cd36_51070, Candida orthopsilosis Co 90-125 : CORT_0E04770 and Spathaspora passalidarum NRRL Y-27907 : SPAPADRAFT_50634		orf19.1943,orf19.9498	2.2735	0	0.597173	0	4.79403	0	5.76666	13.8449
C7_03640C			-2.15759					-2.40806						-0.0548883	0.920129	0.964649		Ortholog(s) have asparagine-tRNA ligase activity, role in mitochondrial asparaginyl-tRNA aminoacylation and mitochondrion localization	SLM5	orf19.6698,orf19.13990	27.3031		23.7506		12.0664		33.4996
C4_07040W	0.86551	0.585308	2.15757	0.112874	-0.143266	0.895915		1.59021	0.237226	0.533055	-1.1413	0.243437	0.589726	-0.503407	0.386037	0.619161		Putative cytochrome P450 protein; possibly an essential gene, disruptants not obtained by UAU1 method		orf19.3105,orf19.10617	0.335535	0	7.93066	62.7007	2.27498	0	7.4463	38.8474
CR_02130W			-2.15656					-3.54486						-1.23325	0.397635	0.629606	ECM4	Cytoplasmic glutathione S-transferase; regulated by Nrg1, Tup1; induced in core stress response, in cyr1 or ras1 mutant (yeast or hyphal cells); Tn mutation affects filamentous growth; stationary phase enriched; Spider biofilm induced	ECM4	orf19.2613,orf19.10144	1672.72		98.9858		368.514		46.6196
C2_05330C	-2.62948	0.0559575	-2.15655	0.0886537	-2.14124	0.0424796		-1.56907	0.050241	0.230922	0.361453	0.723614	0.888711	0.632949	0.557871	0.762896		Ortholog of C. dubliniensis CD36 : Cd36_19810, C. parapsilosis CDC317 : CPAR2_206450, Candida tenuis NRRL Y-1498 : CANTEDRAFT_113905 and Debaryomyces hansenii CBS767 : DEHA2C05566g		orf19.3563,orf19.11047	19.3149	81.7118	3.69113	15.9855	11.2762	3.55407	7.41681	27.8305
CR_04410W	6.95143		2.1554	0.0436316	1.12756			1.37989	0.119852	0.375161	-5.64895			-0.691683	0.248928	0.465508		Protein with a UV radiation resistance protein/autophagy-related protein 14 domain; Hap43p-induced gene; mutants are viable		orf19.530,orf19.8163	3.72484	552.882	17.798	612.811	12.5211	440.174	16.4337	102.234
C4_03670W			-2.15389	0.335977				-1.79951	0.317184	0.613613				0.369582	0.84631	0.929166	SPO75	Ortholog(s) have role in ascospore wall assembly	SPO75	orf19.1311,orf19.8891	0.184282		0.0139239		0.0272066		0.0365213
C2_02560W			-2.15379	0.42026				-0.885215	0.709522					1.3037	0.509794	0.727014		Planktonic growth-induced gene		orf19.1581,orf19.9154	0		0		0		0.468804
C1_12870C			-2.153	0.311191				-2.1354	0.202814	0.493573				0.0258445	0.986172	0.993402		Ortholog of Candida albicans WO-1 : CAWG_00155		orf19.4917,orf19.12383	1.56679		1.17147		0.241539		1.60418
C3_06640W	-0.618152	0.667875	-2.15027	0.118107	-0.844829	0.510058	0.667989	-1.05274	0.272009	0.569805	-0.308073	0.746125	0.902499	1.10671	0.253832	0.471641		Ortholog of Candida albicans WO-1 : CAWG_02974		orf19.7453	9.98108	124.327	7.44609	35.6211	5.55391	60.7493	20.2687	48.1084
C6_00070C			-2.14922	0.309416				-3.00966	0.0559898	0.243773				-0.870932	0.592145	0.785643	PGA25	Putative GPI-anchored adhesin-like protein; fluconazole-downregulated; induced in oralpharyngeal candidasis; Spider biofilm induced		orf19.6336,orf19.7542	0.435725		0.404138		0.0134317		0.283646
C7_03290C			-2.14811	0.0394503				-2.19888	0.0186237	0.124019				0.00127775	0.996454	0.99845	RBR3	Cell wall adhesin-like protein; repressed by Rim101; possibly an essential gene, disruptants not obtained by UAU1 method		orf19.5124,orf19.12589,orf19.8926,orf19.5123,orf19.1346	4.04962		5.3572		1.03895		7.36597
CR_01510C			-2.14686	0.340842				-2.45858	0.120838	0.376171				-0.269115	0.903623			Protein of unknown function; transcript detected on high-resolution tiling arrays		orf19.2537	3.97974		0		0.4146		0
C6_02830W			-2.14631	0.303753				2.02734	0.172391	0.451939				4.09415	0.00584388	0.0284652	MNN4-4	Mannosyltransferase; transcript upregulated in Ssk1 response regulator mutant or in nik1 null mutant, but not in chk1 or sln1 null mutants; pheromone induced; Spider biofilm induced		orf19.5557,orf19.13003	0.129416		0.0256256		0.871092		1.09239
C6_04490W	2.0614	0.24201	-2.14627	0.27669	-0.143266	0.895915		-0.571784	0.733606	0.890743	-2.38542	0.0364605	0.215701	1.51654	0.225844	0.436487	LIP4	Secreted lipase, member of a differentially expressed lipase gene family with possible roles in nutrition and/or in creating an acidic microenvironment; expressed more strongly during mucosal infections than during systemic infections		orf19.2133,orf19.9680	0.399272	0	0.212801	3.03309	0.410902	0	0.91363	0
C4_01070W			-2.14503	0.174333				-0.440248	0.679412	0.861779				1.74752	0.131032	0.302782	HGT17	Putative MFS family glucose transporter; 20 members in C. albicans; 12 probable membrane-spanning segments; induced at low (0.2%, compared to 2%) glucose in rich media; Spider biofilm induced		orf19.4682,orf19.12151	2.27829		0.988935		2.06744		4.17227
C5_01060C			-2.1437	0.104197				-1.93406	0.0289831	0.164656				0.294857	0.764586	0.885939	BUD23	Putative methyltransferase; Hap43-induced; repressed by prostaglandins	BUD23	orf19.1966,orf19.9522	46.3385		10.8654		21.204		16.9661
C7_03820C			1.65053	0.0318104				1.55583	0.0162589	0.112379				-0.0263387	0.959962	0.984572		Ortholog of C. dubliniensis CD36 : Cd36_73480, Pichia stipitis Pignal : PICST_30727, Candida tropicalis MYA-3404 : CTRG_05165 and Candida albicans WO-1 : CAWG_05712		orf19.7200	13.5032		34.4003		52.9168		47.628
C1_10580C			-2.14187	0.0706865				-0.299353	0.708452	0.877674				1.84706	0.0481129	0.146934		Protein of unknown function; Hap43-induced; rat catheter and Spider biofilm induced		orf19.1830,orf19.9389	60.1399		8.12586		56.9612		37.6606
C5_02350C			2.13659	0.169443				1.27786	0.310294	0.609259				-0.765118	0.478685	0.699847		Ortholog(s) have ubiquitin binding activity	CUE2	orf19.4243,orf19.11718	0.712125		7.6859		3.00963		6.95566
C1_04090C			1.64832	0.0146687				1.72724	0.0113101	0.0903371				0.0980318	0.707894	0.85526		Ortholog(s) have cyclin-dependent protein serine/threonine kinase activator activity	CTK2	orf19.1041,orf19.8643	4.84549		17.3336		20.5798		25.2096
C5_03530C			2.13104	0.136083				1.52185	0.12181	0.377151				-0.696169	0.488071	0.708322		Putative coenzyme Q (ubiquinone) binding protein; transcript is upregulated in clinical isolates from HIV+ patients with oral candidiasis	COQ10	orf19.6662	11.2752		17.8598		35.3199		14.2053
C4_07160W	1.29066	0.475952	-0.615378	0.668775	-0.143266	0.895915		-3.06984	0.0313098	0.172494	-1.6112	0.167747	0.484106	-2.36326	0.00509997	0.0253044		Ortholog of C. dubliniensis CD36 : Cd36_26300, Candida tenuis NRRL Y-1498 : cten_CGOB_00015, Debaryomyces hansenii CBS767 : DEHA2G16104g and Pichia stipitis Pignal : psti_CGOB_00212		orf19.3087.2	11.0216	0	64.3965	11.6422	0.694806	0	18.8207	0
C3_06090C			1.62668	0.0454328				1.11363	0.0973667	0.33465				-0.480425	0.301516	0.52706	OCH1	Alpha-1,6-mannosyltransferase; initiates N-glycan outer chain branch addition; similar to S. cerevisiae Och1p; required for wild-type virulence in mouse intravenous infection; fungal-specific (no human or murine homolog)	OCH1	orf19.7391	32.2841		53.9787		81.7809		56.35
C1_04200C	2.14711	0.0938445	1.59517	0.0243929	2.18044	0.0535344	0.180972	0.963837	0.148159	0.418535	-0.0935622	0.902688	0.964986	-0.619123	0.0197431	0.0746556		Ortholog(s) have structural constituent of nuclear pore activity	POM33	orf19.1054,orf19.8656	101.681	65.9923	146.191	783.838	229.986	464.285	131.017	969.44
C3_04310C			2.12221					0.351266	0.821131	0.933607				-1.70389				Ortholog of C. dubliniensis CD36 : Cd36_84250, C. parapsilosis CDC317 : CPAR2_806160, Candida tenuis NRRL Y-1498 : CANTEDRAFT_137075 and Debaryomyces hansenii CBS767 : DEHA2F11462g		orf19.5874,orf19.13295	0.619142		13.7897		1.37851		6.69502
C5_02540C			2.12157	0.228637				2.89487	0.0500201	0.230771				0.779747	0.452363	0.67833	SPR28	Septin; similar to S. cerevisiae meiotic/sporulation septin; mutant has no obvious phenotype; two introns with noncanonical branch site and 5' splice site, respectively; splicing inhibited upon exposure to alpha-factor		orf19.4266,orf19.11742,orf19.11743,orf19.4267	0.234713		4.34909		5.31814		9.40971
C1_06000W			-2.12124	0.371765				-1.63151	0.437421	0.719215				0.463769	0.788864	0.897776		Putative dicarboxylic amino acid permease; fungal-specific (no human or murine homolog); induced by alpha pheromone in SpiderM medium		orf19.2445,orf19.9981	0.1169		0.066105		0		0.148369
CR_03320C			1.59003	0.04141				1.48123	0.0467797	0.221801				-0.114262	0.710792	0.856283		Ortholog of C. dubliniensis CD36 : Cd36_28460, Debaryomyces hansenii CBS767 : DEHA2B00704g, Pichia stipitis Pignal : PICST_43964 and Spathaspora passalidarum NRRL Y-27907 : spas_CGOB_00057		orf19.2392,orf19.9928	14.3743		70.19		48.581		90.0177
C3_04270C			0.153296	0.888687				-2.24599	0.018129	0.121729				-2.35355	1.94268e-13	5.74288e-12	CTP1	Putative citrate transport protein; flucytosine induced; amphotericin B repressed, caspofungin repressed; Hap43p-induced gene	CTP1	orf19.5870,orf19.13291	45.359		92.206		11.0816		24.6426
CR_00990W			1.58324	0.0388647				0.576854	0.387493	0.678107				-0.956009	0.0285215	0.0987067		Ortholog(s) have peptidase activity, role in protein targeting to ER, signal peptide processing and signal peptidase complex localization	SEC11	orf19.3259,orf19.10769	39.0321		79.9652		70.5303		58.4532
C4_06460C			1.57664	0.0311257				2.02389	0.00389099	0.0448287				0.46999	0.0947088	0.243756		Ortholog(s) have role in early endosome to Golgi transport, protein complex assembly and TRAPPII protein complex, clathrin-coated vesicle, cytosol localization	TCA17	orf19.2888,orf19.10406	11.9335		26.899		61.3103		51.0328
C3_07050W	8.40947		2.11199	0.0865703	1.8172	0.149748	0.330403	2.39734	0.00267313	0.0348618	-5.77351			0.265598	0.783143	0.895169		Ortholog(s) have enzyme activator activity	SUS1	orf19.6795,orf19.14087	10.4538	38.8323	36.478	1585.3	68.7304	385.28	56.8107	241.387
C2_05120C			-2.11076	0.393198				-2.38538	0.21101	0.502985				-0.269115	0.903623			Dubious open reading frame		orf19.3543,orf19.11027	1.57793		0		0		0
C4_07010C			2.10802	0.0313648				1.51005	0.201379	0.490969				-0.729145	0.0539306	0.158802		Putative DNA repair methyltransferase; induced by nitric oxide independent of Yhb1; Spider biofilm induced	MGT1	orf19.3108,orf19.10620	1.22177		25.0116		5.76762		20.5694
C3_05020W	2.40099	0.116422	2.10695	0.0246196	2.5042	0.0340539		2.06728	0.0136297	0.10081	0.0254018	0.979595	0.995331	-0.0132728	0.978549	0.991957		Ortholog(s) have fungal-type vacuole localization	MTC6	orf19.5971,orf19.13392	2.22145	0	16.8472	178.553	11.7607	268.862	24.2924	248.802
C1_06330W			2.10675					-1.37163	0.515139	0.771206				-3.41096				Dubious open reading frame		orf19.6280,orf19.13659	0.391594		13.6575		0.0500532		2.03666
C5_01940W			-2.10547					-2.45568						-0.196377	0.498179	0.718129		Ortholog(s) have 2,5-diamino-6-ribitylamino-4(3H)-pyrimidinone 5'-phosphate deaminase activity, pseudouridine synthase activity, role in riboflavin biosynthetic process, tRNA pseudouridine synthesis and cytosol localization	RIB2	orf19.3177,orf19.10687	35.7641		47.2691		13.8383		56.5098
C1_00980W			-2.10543	0.0594797				-2.89838	0.0028836	0.0369245				-0.651627	0.0214749	0.0798457		Ortholog(s) have structural constituent of ribosome activity and mitochondrial large ribosomal subunit localization	YNL122C	orf19.6008.4	102.226		131.796		29.9392		115.082
C1_12560C			-2.10063	0.319892				-3.14543	0.0204779	0.132674				-1.03286	0.547205	0.755239	DLH1	Functional homolog of S. cerevisiae Dmc1; a meiosis-specific protein required for repair of double-strand breaks and pairing between homologous chromosomes	DMC1	orf19.3760,orf19.11244	5.43041		1.00723		0.580393		0.594284
C3_00320W			0.545123	0.230424				-1.85584	0.000240378	0.00619825				-2.34866	1.62282e-19	8.77348e-18	RHR2	Glycerol 3-phosphatase; roles in osmotic tolerance, glycerol accumulation in response to salt; Spider/flow model biofilm induced; regulated by macrophage, stress, yeast-hyphal switch, pheromone, Gcn4, Hog1, Nrg1, Tup1	GPP1	orf19.5437,orf19.12892	1035.59		786.259		388.01		211.792
C5_04400W			2.09904	0.342565				1.12665	0.489418	0.754914				-0.928263			RNY11	Ortholog(s) have endoribonuclease activity, role in RNA catabolic process, apoptotic process, cell morphogenesis and cytosol, extracellular region, fungal-type vacuole localization	RNY1	orf19.3926,orf19.11408	0.147058		0.596625		0.911067		0.36655
C6_03910C			-2.09887	0.119821				-2.01134	0.0277344	0.160468				0.181182	0.851823	0.931783		Ortholog(s) have U2 snRNA binding activity, role in RNA folding, mRNA splicing, via spliceosome and U2 snRNP, U2-type spliceosomal complex localization	CUS2	orf19.5767,orf19.13190	38.8047		12.3399		16.9889		17.7746
CR_09350C			-2.09783	0.222842				-3.74889	0.00068034	0.0138736				-1.67333	0.245033	0.460642		Protein with a predicted heme oxygenase domain; Spider biofilm induced	PET18	orf19.7330	8.76432		2.41245		0.48975		0.927597
C3_02650W			-2.09502	0.357049				-1.12486	0.490275	0.755206				0.978758	0.616257	0.799257		Transcription is negatively regulated by Sfu1p; repressed by nitric oxide		orf19.257,orf19.7889	2.05043		0.189261		1.10279		0.720557
C3_03930W			-2.09387	0.0557731				-3.16183	0.000447752	0.0101544				-0.901524	0.0550648	0.161586		Ortholog(s) have chromatin binding activity, role in RNA polymerase II transcriptional preinitiation complex assembly and transcription factor TFIID complex localization	TAF11	orf19.6923,orf19.14185	59.1637		55.0505		14.2197		41.6036
CR_03880W			-2.09247	0.42111				-1.13239	0.618341					0.951985	0.637079	0.812736	IFF9	Predicted GPI-linked cell-wall protein; similar to Hyr1; induced in low iron; possibly an essential gene, disruptants not obtained by UAU1 method		orf19.465,orf19.8096	0.0162297		0		0		0.0334164
C2_09680W			-2.09059	0.126255				-1.82785	0.0766856	0.29339				0.279948	0.736227	0.872797		Ortholog(s) have SNAP receptor activity and role in ER to Golgi vesicle-mediated transport, retrograde vesicle-mediated transport, Golgi to ER, vesicle fusion	BET1	orf19.1386,orf19.8964	23.2245		20.6926		7.72588		31.2999
C2_06240W			-2.08857	0.431784				-0.885215	0.709522					1.2368	0.527821	0.741618	SMD2	Putative Core Sm protein; Hap43p-induced gene; flucytosine induced	SMD2	orf19.5486.1	0		0		0		68.998
C1_03320C	-5.05739	0.0107082	1.57235	0.0321411	-2.02551	0.303854	0.495461	2.12001	0.000999794	0.0178588	3.03121	0.0010987	0.0291965	0.569055	0.172874	0.366111	EHD3	Predicted 3-hydroxyisobutyryl-CoA hydrolase; mitochondrially localized; Spider biofilm induced	EHD3	orf19.3029,orf19.10547	12.4217	18211.1	24.5756	7.29399	62.9162	4008.14	51.3869	143.572
C5_03930C	0.169927	0.905229	1.56313	0.0313682	1.78371	0.162111	0.344364	2.23455	0.000466916	0.010463	1.58925	0.0312073	0.199884	0.730443	0.0584637	0.169246		Ortholog of S. cerevisiae Sia1; involved in activation of the Pma1 plasma membrane H+-ATPase by glucose in S. cerevisiae; Spider biofilm induced	SIA1	orf19.3219,orf19.10730	13.8476	46.0474	30.0105	107.731	83.356	141.544	70.9729	453.283
C1_09480W			2.08449	0.0716364				1.75573	0.16344	0.442283				-0.322172	0.455376	0.681474	PPT2	Phosphopantetheinyl transferase (PPTase); Spider biofilm induced	PPT2	orf19.4812,orf19.12275	1.49148		40.8158		8.84943		44.0517
C6_00480C	-1.29702	0.361262	-0.214196	0.846375	-0.748724	0.427556		-2.5456	0.00812298	0.0719794	0.413491	0.681803	0.87033	-2.33657	7.81316e-07	1.02373e-05	FET31	Putative multicopper oxidase; ketoconazole/caspofungin/amphotericin B repressed; Sef1/Sfu1/Hap43 regulated; reports differ if functional homolog of ScFet3; rat catheter and Spider biofilm induced		orf19.4211,orf19.11687	8.07648	12.0191	16.3186	25.8449	1.55848	7.90166	4.17969	41.2618
C6_00640C			-2.07968					-2.9146						-0.685028	0.0702547	0.194464		Putative TFIIH complex subunit; possibly an essential gene, disruptants not obtained by UAU1 method	TFB4	orf19.4194,orf19.11671	37.4736		25.3287		12.1598		20.9876
C5_01860W			2.07865	0.252045				0.305827	0.886674	0.959573				-1.77202	0.0981513	0.24934		Ortholog of Candida albicans WO-1 : CAWG_04571		orf19.3186	0		22.9312		0.77043		8.66154
C7_03230C			2.07714	0.157319				0.318074	0.860534	0.94838				-1.69847				Protein of unknown function; transcript detected on high-resolution tiling arrays; Spider biofilm induced		orf19.5132,orf19.12597	0.40508		48.295		1.36358		22.1218
C7_01950W	-1.10513	0.453467	-2.07522	0.130215	-0.388426	0.688506		-2.27058	0.0116224	0.0918716	0.501916	0.583574	0.826316	-0.0980721	0.921291	0.964745		Ortholog(s) have COPI-coated vesicle, Golgi apparatus, nuclear periphery localization	RBD2	orf19.6526,orf19.13879	48.4853	55.3843	24.6871	226.727	19.1403	30.663	29.8293	381.792
C3_02750W	0.639224	0.713463	-2.07374	0.289985	-0.143266	0.895915		0.67087	0.682688	0.863851	-0.943367	0.380992	0.708757	2.7618	0.0325817	0.108987		Protein with a ribonuclease III domain; flow model biofilm induced; Spider biofilm induced		orf19.265,orf19.7897	0.147444	0	0.0621009	10.3596	0.652105	0	0.888793	7.57381
C2_06790W	0.935432	0.479859	2.06991	0.152836	-0.385855	0.697751		1.67379	0.18111	0.463906	-1.46964	0.0527137	0.264965	-0.397295	0.624054	0.804411		Putative pre-mRNA-splicing factor; decreased transcription is observed upon benomyl treatment	RDS3	orf19.2230,orf19.9772	2.20536	10.7536	19.4017	375.752	11.5501	19.375	18.5412	171.858
C2_09030W			-2.06723	0.182037				-0.230682	0.832757	0.937673				1.87484	0.0818402	0.217504		Protein of unknown function; unmerged from orf19.202 in a revision of Assembly 21		orf19.201,orf19.7831	29.2344		7.36976		30.8409		34.0759
C2_01260W			1.5607	0.00772915				1.18181	0.0560934	0.24399				-0.362466	0.0835518	0.221307		Ortholog of C. dubliniensis CD36 : Cd36_16140, C. parapsilosis CDC317 : CPAR2_213870, Candida tenuis NRRL Y-1498 : CANTEDRAFT_92202 and Debaryomyces hansenii CBS767 : DEHA2A01980g		orf19.1998,orf19.9549	8.31167		24.3525		22.9661		25.8736
C2_08700C	1.22429	0.428829	1.55866	0.0407932	-0.970172	0.371695	0.552757	1.99116	0.00602984	0.059425	-1.86408	0.0477135	0.24995	0.440259	0.218103	0.428285		Ortholog of S. cereviae Sna4 vacuolar outer membrane protein that plays a role in sensitivity to NA+; induced by Mnl1 under weak acid stress	SNA4	orf19.3606,orf19.11089	17.4423	222.006	57.2912	216.716	82.898	132.129	100.806	264.543
C1_13100W			-2.06448	0.330544				-1.31044	0.431845	0.717894				0.779824	0.678853	0.839831		Putative adhesin-like protein; Spider biofilm induced		orf19.4936.1	1.86157		0.0959635		0.973919		0.554122
CR_07970C			-2.06134	0.354604				-2.34522	0.140967	0.407019				-0.269115	0.903623			Dubious open reading frame		orf19.599,orf19.8232	2.96253		0		0.344484		0
C1_07670W			-2.06018	0.295381				2.66853	0.100085	0.339857				4.86782	7.53523e-05	0.000647836	ZCF4	Putative Zn(II)2Cys6 transcription factor		orf19.1227,orf19.8813	0		0		3.31585		4.24689
C2_03710W			-2.06017	0.200891				3.07007	0.0198284	0.129746				5.17991	8.70024e-06	9.45836e-05		Ortholog(s) have enzyme activator activity and role in protein N-linked glycosylation, protein O-linked glycosylation	MNN4	orf19.849,orf19.8469	0.00900481		0.00803468		1.02731		1.536
C3_04980W			2.05984	0.284376				-0.520785	0.710034	0.878712				-2.48189	0.0596214	0.171354		Ortholog of Candida albicans WO-1 : CAWG_02810		orf19.5966,orf19.13387	5.72966		19.6977		4.99956		5.47974
C1_11260C			-2.05822	0.0927545				2.23177	0.0247149	0.14922				4.38979	1.27746e-08	2.30905e-07		Putative adhesin-like protein		orf19.675.1	7.48169		3.35766		57.0867		109.774
C2_06330C	0.34154	0.833032	1.558	0.0265479	-0.143266	0.895915		0.924862	0.163955	0.442991	-0.405868	0.673939	0.87033	-0.593806	0.139326	0.317907	AVT1	Putative vacuolar transporter; promoter bound by a1p and alpha2p by ChIP-chip analysis		orf19.5496,orf19.12951	10.2366	0	24.0328	68.6626	29.7552	0	20.9672	108.627
C3_07230W	-5.24737	0.00129265	1.55754	0.0232882	-2.29188	0.0505869		1.69718	0.0069567	0.064933	2.57645	0.0199182	0.152218	0.170717	0.609565	0.795451		Aminophospholipid translocase (flippase); maintains membrane lipid asymmetry in post-Golgi secretory vesicles; contributes to clathrin-coated vesicle formation and endocytosis; flow model biofilm repressed	DRS2	orf19.6778,orf19.14070	12.5526	242.697	39.4904	7.76146	47.1027	13.993	63.2572	120.116
C5_04190W			2.05697	0.188746				1.84023	0.0834578	0.306736				-0.096031	0.930996	0.968939	MRV2	Protein of unknown function; repressed by fluphenazine treatment or in an azole-resistant strain that overexpresses CDR1 and CDR2; Spider biofilm induced	YDL218W	orf19.3902,orf19.11383	2.07014		6.79567		11.2259		10.0582
C2_10270W			1.55502	0.0259811				1.11035	0.103946	0.346485				-0.460152	0.06872	0.191809	PUS7	Pseudouridine synthase; catalyzes pseudouridylation in U2 snRNA, 5S rRNA, cytoplasmic tRNAs and in pre-tRNA(Tyr); F-12/CO2 early biofilm induced	PUS7	orf19.1753,orf19.9322	13.1029		42.6949		32.8438		41.011
C4_05200C	-0.497049	0.786369	-2.05506	0.359789	-0.143266	0.895915		0.683687	0.663172	0.854227	0.224995	0.846951		2.77593	0.124378	0.293393		Ortholog of C. dubliniensis CD36 : Cd36_44860, Candida tropicalis MYA-3404 : CTRG_04054 and Candida albicans WO-1 : CAWG_03295		orf19.6859,orf19.14149	1.02139	0	0	0	2.97419	0	1.1167	7.30137
C5_01670W			-2.05323	0.203622				-0.631667	0.62293	0.83184				1.45501	0.104705	0.261589	DAL52	Putative allantoate permease; mutant is viable; similar but not orthologous to S. cerevisiae Dal5		orf19.3208,orf19.10720	1.83999		0.774456		1.33445		2.79454
C2_10470C	-2.70755		-2.052		-0.143266	0.895915		-2.26303			2.51948			-0.0848869	0.77063	0.890638		Ortholog(s) have phosphatidylinositol-3-phosphate binding activity and role in CVT pathway, pexophagy, protein localization to pre-autophagosomal structure, vesicle organization	ATG27	orf19.5322,orf19.12782	129.386	0	65.0648	1.74633	54.6746	0	81.0673	77.365
CR_00810W			-0.91932	0.401498				-3.39728	3.16077e-05	0.00138363				-2.32574	0.00160219	0.00962647		Ortholog of C. dubliniensis CD36 : Cd36_25870, C. parapsilosis CDC317 : CPAR2_804000, Candida tenuis NRRL Y-1498 : CANTEDRAFT_115661 and Debaryomyces hansenii CBS767 : DEHA2B05852g		orf19.3275,orf19.10785	69.6292		41.1854		12.3557		11.7378
C1_05830W			-2.04932	0.37664				-3.50772	0.0360492	0.189368				-1.45881	0.424562	0.654287		Ortholog(s) have trans-aconitate 3-methyltransferase activity and cytosol, nucleus localization	TMT1	orf19.2468,orf19.10005	1.60413		0.451525		0		0.14835
C7_01910C			2.04854	0.0835054				0.120453	0.879832	0.956908				-1.88116	0.0286658	0.0990875		Similar to bacterial DnaJ; transcript upregulated in low iron; flow model biofilm induced; Spider biofilm induced		orf19.6530,orf19.13883	14.9773		31.9702		18.3916		12.9865
C1_06460C			-0.939684	0.107409				-3.33784	4.23949e-08	5.83912e-06				-2.3023	2.47156e-39	7.41592e-37	RPS22A	Predicted ribosomal protein; repressed upon phagocytosis by murine macrophage; Spider biofilm repressed	RPS22A	orf19.6265,orf19.13644	1841.29		3062.69		303.394		842.384
C1_07640C			-2.04843	0.156776				-1.26584	0.247562	0.546734				0.884987	0.243254	0.458847		Protein with predicted serine/threonine kinase and tyrosine kinase domains; possibly an essential gene, disruptants not obtained by UAU1 method; Spider biofilm induced		orf19.2781,orf19.10297	6.8037		3.89193		4.98232		9.23256
C2_02470C	0.445916	0.799608	-2.04705	0.409902	-0.143266	0.895915		-2.34211	0.215071	0.508161	-0.756355	0.48775	0.765272	-0.269115	0.903623		ATO7	Putative fungal-specific transmembrane protein		orf19.1571,orf19.9144,orf19.9145,orf19.1572	1.5056	0	0	1.39011	0.0428504	0	0	1.21439
C1_02840W	1.28611		1.53838	0.0392005	-3.36561	0.00507697	0.0535344	0.841904	0.227117	0.521353	-4.09572			-0.688488	0.0240378	0.0867415	PDE2	High affinity cyclic nucleotide phosphodiesterase; moderates signaling by cAMP; required for virulence, switching, cell wall, hyphal, not pseudohyphal growth; expressed shortly after hyphal induction; rat catheter and Spider biofilm induced	PDE2	orf19.2972,orf19.10489	18.0844	525.224	37.7624	836.043	36.6078	33.9362	32.0166	299.966
C1_03660W	6.96319		-2.04455	0.183485	-0.143266	0.895915		-2.14949	0.0398563	0.201758	-6.65106			-0.103226	0.922573	0.964971		Ortholog of C. parapsilosis CDC317 : CPAR2_108915, Candida tenuis NRRL Y-1498 : CANTEDRAFT_102387, Debaryomyces hansenii CBS767 : DEHA2B06776g and Pichia stipitis Pignal : psti_CGOB_00149		orf19.3064.1	50.4436	0	28.0264	848.994	12.6642	0	31.8995	70.672
C5_04230W			2.04315	0.405781				1.65562	0.370455	0.662431				-0.269115	0.903623		MRV6	Ortholog of Candida albicans WO-1 : CAWG_04796		orf19.3906,orf19.11387	0		0		1.4781		0
C3_01370C			-2.04177	0.240382				-0.824594	0.490079	0.755206				1.28505	0.267278	0.488112	PGA44	Putative GPI-anchored protein		orf19.1714,orf19.9282	8.41084		1.44236		5.65088		4.84114
C1_04750W	0.980635	0.515519	-0.166154	0.847298	-0.143266	0.895915		-2.57838	0.000944146	0.0172543	-1.29754	0.141444	0.440886	-2.30153	1.44766e-12	3.94882e-11	IFE1	Putative medium-chain alcohol dehydrogenase; rat catheter and Spider biofilm repressed	BDH2	orf19.769,orf19.8391	60.658	0	82.9701	332.289	15.9496	0	23.3869	173.563
C3_00990C			-2.03864	0.286071				-1.38403	0.318347	0.614278				0.68272	0.632866	0.81026		Ortholog(s) have prospore membrane localization	YGL138C	orf19.2503,orf19.10039	1.21528		0.827158		0.502509		1.84514
C1_06380C			-2.03859	0.199606				-1.78532	0.133613	0.395033				0.262875	0.796031	0.902942		Ortholog of C. dubliniensis CD36 : Cd36_05960, C. parapsilosis CDC317 : CPAR2_301790, Candida tenuis NRRL Y-1498 : CANTEDRAFT_112420 and Debaryomyces hansenii CBS767 : DEHA2G15290g		orf19.6273,orf19.13652	15.751		17.2234		5.19733		26.515
CR_02140W	0.699317	0.655716	-2.03656	0.440261	-0.452396	0.668528		-0.885215	0.709522		-1.28743	0.193467	0.535917	1.15812	0.5385	0.748482	RSR1	RAS-related protein; GTP/GDP cycling required for wild-type polar bud site selection, hyphal growth guidance; role in systemic virulence in mouse; geranylgeranylation predicted; suppresses S. cerevisiae cdc24-4 mutant heat sensitivity	RSR1	orf19.2614,orf19.10145	0	7.76645	15.5252	79.3062	0	0	71.9491	62.862
C5_03430W	-0.70387	0.681907	-2.03495	0.331422	-0.701455	0.497738		-0.0497655	0.972739	0.99314	-0.0427184	0.969571	0.989386	1.85281	0.185786	0.38538		Protein of unknown function; Spider biofilm induced		orf19.2638,orf19.10161	3.65471	8.81597	0.437836	1.60993	3.449	0	2.21353	5.86407
C2_08030W			-2.03394	0.427113				-0.868921	0.701742					1.1952	0.542026	0.750508		Ortholog of Spathaspora passalidarum NRRL Y-27907 : spas_CGOB_00067 and Candida albicans WO-1 : CAWG_05895		orf19.2181	0.0433868		0		0.033274		0.241218
C3_06140W	2.33528	0.133388	-2.03366	0.0897745	-0.143266	0.895915		-1.76499	0.0284382	0.16283	-2.66364	0.0050726	0.0690079	0.319922	0.745373	0.876012		Protein of unknown function; Spider biofilm induced; Hap43-repressed		orf19.7396	28.1795	0	5.07249	68.9308	13.8698	0	8.03405	10.1874
C2_07250C			2.03326	0.295477				1.81303	0.239837	0.537019				-0.169046	0.899359	0.953206		Ortholog(s) have cytoplasm localization		orf19.2282,orf19.9822	0.194125		2.47764		1.8576		2.93059
C1_00690W	-1.02452	0.465718	1.53622	0.0108156	-0.143266	0.895915		1.8975	0.00253157	0.0337164	0.641519	0.371532	0.699545	0.354169	0.146911	0.330068	RIC1	Ortholog of S. cerevisiae Ric1 guanyl-nucleotide exchange factor; mutant is viable; rat catheter biofilm repressed	RIC1	orf19.6036,orf19.13457	4.37556	0	17.6591	71.2859	20.2171	0	30.3754	149.538
C4_04220W	0.338041	0.857223	-0.724622		-0.143266	0.895915		-3.16123			-0.600081	0.62564		-2.29065	0.00184285	0.0107473	DUO1	Subunit of the Dam1 (DASH) complex, which acts in chromosome segregation by coupling kinetochores to spindle microtubules		orf19.1428,orf19.9004	45.5684	0	47.1637	0	11.7464	0	14.6099	0
CR_09360W			-2.02868	0.125801				-1.31906	0.352654	0.646781				0.626579	0.279188	0.50192	FCY24	Putative transporter; more similar to S. cerevisiae Tpn1, which is a vitamin B6 transporter, than to purine-cytosine permeases; transcription is regulated by Nrg1; Spider biofilm induced		orf19.7331	0.884015		2.34389		0.444467		4.83204
C1_10810W			2.02676	0.350274				-1.72525	0.386485	0.67779				-3.75467	0.0127347	0.0529964		Pry family pathogenesis-related protein; predicted to be extracellular		orf19.2336,orf19.9872	0.483061		2.5392		0.0289912		0.136257
C6_02550W			2.02594	0.317519				1.15092						-0.797855	0.564407	0.768181		Ortholog of C. dubliniensis CD36 : Cd36_62790, C. parapsilosis CDC317 : CPAR2_601680, Candida tenuis NRRL Y-1498 : cten_CGOB_00252 and Debaryomyces hansenii CBS767 : DEHA2A06622g		orf19.5524,orf19.12970	0.609503		2.25146		2.48871		1.61787
C4_04400C			2.02475	0.452175				-0.885215	0.709522					-2.88046	0.140989	0.320241		Protein of unknown function; Spider biofilm induced		orf19.1409.3	0		1.34771		0		0
C2_07060W	1.54473	0.303906	2.03047	0.0613617	-0.143266	0.895915		-0.328152	0.725028	0.886582	-1.88013	0.0327812	0.202786	-2.28994	4.22864e-09	8.08156e-08		Ortholog(s) have RNA binding activity, role in mRNA splicing, via spliceosome and U2 snRNP, U2-type prespliceosome, cytosol localization	HSH49	orf19.2261,orf19.9801	25.1718	0	129.329	69.5647	25.6207	0	37.184	22.5994
C1_01780C	-1.88001	0.159551	2.01647	0.0388977	0.642341	0.514219		2.32183	0.00342343	0.0411322	2.25031	0.00830591	0.0913383	0.37224	0.460829	0.686383	HOL4	Putative ion transporter; alkaline induced by Rim101; Plc1-regulated; caspofungin repressed; rat catheter and Spider biofilm induced		orf19.4546,orf19.12021	5.54939	28.5923	30.8651	38.4135	35.7621	103.92	57.3449	295.768
C3_03690W	0.194207	0.880075	-2.01602	0.122594	0.00461011	0.996106		1.06838	0.267602	0.563861	-0.254634	0.723004	0.888711	3.01262	0.000288884	0.0021376		Putative vacuolar membrane transporter for cationic amino acids; Spider biofilm induced	YPQ2	orf19.6950,orf19.14212	6.69553	8.27561	1.31994	83.0883	16.2946	18.5105	14.1425	131.378
CR_10690W			2.01584	0.0813967				1.14772	0.206984	0.499285				-0.88873	0.196591	0.399654	POP3	Putative RNase MRP and nuclear RNase P component; decreased repressed by prostaglandins; Spider biofilm induced	POP3	orf19.7657	8.35004		18.445		22.0127		14.0702
C4_02690W			-2.01555	0.137074				-0.439814	0.672126	0.857934				1.59595	0.0790699	0.211358		Has domain(s) with predicted zinc ion binding activity		orf19.2730,orf19.10244	2.11834		1.42586		1.85499		5.63095
C1_03900W			-2.01548	0.113684				-1.87074						0.250049	0.76774	0.888736	SEN15	Similar to delta subunit of tRNA splicing endonuclease; increased transcription is observed upon fluphenazine treatment	SEN15	orf19.4464,orf19.11944	31.5423		12.6231		19.5373		19.7245
C2_03680W	3.37039		2.01495	0.147387	-1.03801	0.378683	0.554815	1.04872	0.455425	0.731845	-3.76256			-0.889382	0.172254	0.365563	SAP98	Glycosyl-phosphatidylinositol-anchored aspartic endopeptidase; regulated by Gcn2p and Gcn4p; expressed only in opaque MTLa/MTLa cells		orf19.852,orf19.8472	0.667132	20.4915	22.5515	226.173	2.34673	27.2762	17.3533	127.86
C4_03770W			2.01364	0.153676				2.6919	0.00628557	0.0610923				0.608821	0.527291	0.741618		Ortholog(s) have protein binding, bridging activity, role in proteasome regulatory particle assembly and cytoplasm, nucleus, ribosome localization	TMA17	orf19.1301,orf19.8881	4.95133		25.3466		42.381		50.1036
C3_02460C			2.01231	0.0952068				1.4499	0.132033	0.393415				-0.521473	0.394777	0.627584	PHA2	Putative prephenate dehydratase; Hap43p-repressed gene; expression downregulated in an ssr1 null mutant	PHA2	orf19.234,orf19.7864	8.59692		20.3451		29.9985		19.3426
CR_04790W			-2.01093	0.349757				1.06256	0.541284	0.787995				3.11053	0.0412871	0.129719	MVB12	ESCRT-I complex subunit with a role in multivesicular body (MVB) trafficking; mutant displays growth defect on alkaline medium; Hap43p-repressed gene		orf19.6313.2	7.15883		5.82196		53.6587		102.669
C4_02910W			-2.01052	0.459966				-0.885215	0.709522					1.15289	0.575164	0.77363		Ortholog of Candida albicans WO-1 : CAWG_03507		orf19.2704,orf19.10219	0		0		0		0.367076
C6_02950C	-0.619984	0.719515	-2.00895	0.232545	0.171786	0.870788		-0.584321	0.618821	0.831023	0.628009	0.568645	0.818181	1.45784	0.196121	0.399092		Protein of unknown function; expression downregulated in an ssr1 null mutant		orf19.5573,orf19.13019	5.20468	0	1.33362	2.21756	4.09989	27.9861	4.80637	23.793
C4_02640C			-2.00834	0.0720082				-2.2644	0.0178343	0.12018				-0.121605	0.738121	0.873298	SEN2	Putative tRNA splicing endonuclease subunit; mutation confers hypersensitivity to toxic ergosterol analog and to amphotericin B; 5'-UTR intron; Hap43-induced; Spider biofilm induced	SEN2	orf19.2735,orf19.10249	19.5277		20.7463		8.666		25.3107
C1_01090C	-0.102325	0.942906	-2.00826	0.0674909	1.12539	0.273317		-2.09896			1.08084	0.147622	0.455467	0.0310742	0.927708	0.967699		Ortholog(s) have structural constituent of ribosome activity and mitochondrial small ribosomal subunit localization	RSM27	orf19.3297,orf19.10807	69.3878	0	145.059	404.542	37.8927	103.713	196.558	1353.11
C1_13720W			-2.00607					-2.7176						-0.638985	0.190142	0.391775		Ortholog(s) have cytoplasm localization	KEL3	orf19.5009,orf19.12476	71.1787		23.2703		24.5933		19.773
C3_03240C			-2.00426	0.429019				-1.63151	0.437421	0.719215				0.368972	0.861859	0.936185		Ortholog of Candida albicans WO-1 : CAWG_02670		orf19.322,orf19.7954	0.44487		0		0		0.0900696
C2_04960C			-2.00391	0.0855377				-1.27072	0.113336	0.36261				0.768647	0.382283	0.614725		Protein of unknown function; Spider biofilm induced	AIM29	orf19.3528,orf19.11012	100.277		28.4723		72.2255		62.3698
CR_03760W	1.37848	0.341049	1.51739	0.0404704	-0.143266	0.895915		0.847032	0.219699	0.513362	-1.70328	0.0369101	0.216794	-0.671351	0.0551282	0.161614		Ortholog(s) have N-terminal protein N-methyltransferase activity, protein-lysine N-methyltransferase activity and role in N-terminal peptidyl-glycine methylation, chromatin silencing at rDNA, peptidyl-lysine dimethylation	NNT1	orf19.4375,orf19.11853	32.2013	0	48.0773	357.282	67.4657	0	40.2124	149.042
CR_02700W			2.00067	0.148293				2.06331	0.0284273	0.16283				0.0555609	0.955442	0.982976		Ortholog(s) have role in protein transport and endoplasmic reticulum, nuclear envelope localization	PGA2	orf19.2829,orf19.10347	8.05247		24.1718		45.0018		32.0774
C6_01310W			-1.99997	0.364241				-2.42514	0.175878	0.456637				-0.40997	0.792866	0.900282	FIG1	S. cerevisiae Fig1 ortholog; an integral membrane protein required for mating; role in thigmotropism; transcript is opaque-specific and a-specific; activated by Cph1 or alpha pheromone	FIG1	orf19.138,orf19.7782	0.960582		0.606661		0.0441979		0.548666
C4_01180W			-1.99983	0.360394				-1.34002	0.543474	0.788599				0.588871	0.681653	0.841168		Ortholog of Candida albicans WO-1 : CAWG_03665		orf19.4672,orf19.12142	0.305443		1.73048		0		3.74157
C1_10550C			-1.99982	0.165				0.869026	0.400293	0.692072				2.87683	0.00169296	0.0100988	GCA2	Predicted extracellular glucoamylase; induced by ketoconazole; possibly essential, disruptants not obtained by UAU1 method; promotes biofilm matrix formation; Spider biofilm induced; Bcr1-induced in RPMI a/a biofilms		orf19.999	1.87419		0.986304		4.16644		9.00544
C2_04320W	3.70939	0.013453	-1.99752		3.46908	0.00687075	0.0602712	-2.39554			-0.00735457	0.991697	0.995742	-0.262836	0.750926	0.879108		Ortholog of C. dubliniensis CD36 : Cd36_18970, C. parapsilosis CDC317 : CPAR2_212800, Debaryomyces hansenii CBS767 : DEHA2F08690g and Candida guilliermondii ATCC 6260 : PGUG_01488		orf19.1590	15.5251	663.073	11.0263	2290.39	6.85863	5578.68	11.9038	4602.04
CR_01010W			1.99689	0.282483				1.34793	0.444829	0.723905				-0.512902	0.655065	0.824715	TEN1	Protein involved in telomere maintenance; forms a complex with Stn1; transcription is regulated upon yeast-hypha switch; Spider biofilm induced		orf19.3255,orf19.10765	0.100263		9.82076		2.32241		8.59283
C7_02630W	0.354292		1.51227	0.0384507	1.57489			1.5632	0.0275374	0.159655	1.04596	0.184295	0.520967	0.0539112	0.849447	0.930395		Protein of unknown function; mutants are viable; ortholog of S. cervisiae Art10, a protein of unknown function	ART10	orf19.3701,orf19.11185	6.34748	254.03	16.4956	64.8052	22.3433	459.373	23.0361	203.899
C2_03430W			-1.99529	0.0812355				-1.65275	0.0224783	0.140726				0.421867	0.643446	0.816865	NBN1	Subunit of the NuA4 histone acetyltransferase complex; Plc1p-regulated	YNG2	orf19.878,orf19.8497	40.4689		22.8356		24.1647		38.5999
C7_03500W			-1.9941					-2.56077						-0.423843	0.167662	0.359336		Predicted vacuolar protein with a calcineurin-like phosphoesterase domain; repressed by alpha pheromone in SpiderM medium	YNL217W	orf19.6707,orf19.13975,orf19.13999,orf19.6683	53.6224		29.8561		20.3526		29.6332
C4_05570C			-1.9939	0.086173				-1.91793						0.151381	0.878849	0.942846	TUB4	Putative gamma-tubulin; induced upon adherence to polystyrene; transcript regulated by Nrg1 and Mig1; periodic mRNA expression, peak at cell-cycle S/G2 phase	TUB4	orf19.1238,orf19.8823	23.1515		8.44125		11.2158		12.0532
C2_08070C	5.54997		1.50924	0.0204866	2.14451	0.0711206	0.205252	0.980374	0.131174	0.392342	-2.78562			-0.51344	0.0170295	0.0666192	MRS4	Mitochondrial carrier family member, involved in iron homeostasis; putative membrane transporter localized to the mitochondrial membrane; transcription under control of Atf2p; regulated by Sef1p, Sfu1p, and Hap43p	MRS4	orf19.2178,orf19.9724	37.9412	41.748	75.2906	387.301	87.7221	354.727	70.0943	219.872
C3_00390W	-0.52407	0.773374	-1.98823	0.191506	-0.143266	0.895915		0.411024	0.708574	0.877674	0.268465	0.815403		2.40937	0.00991948	0.0435456		Putative Golgi membrane protein with a predicted role in manganese homeostasis; Hap43p-repressed gene; clade-associated gene expression	ATX2	orf19.5428,orf19.12883	7.4013	0	1.80783	0	11.6418	0	12.396	5.6601
C1_03100W			1.9859	0.276293				1.13634	0.570086	0.805271				-0.748339	0.407585	0.637869		Putative lipid-binding protein with a predicted role in calcium-dependent phospholipid-binding	TCB3	orf19.3003,orf19.10521	0		269.244		49.8853		227.929
C5_00620W			-1.98571					-2.66382						-0.540495	0.305996	0.53253		Ortholog(s) have role in positive regulation of transcription from RNA polymerase II promoter, regulation of cell aging, telomere maintenance via recombination and EKC/KEOPS complex, cytosol, nucleus localization	CGI121	orf19.927,orf19.8542	55.9456		16.8522		21.9851		15.6393
C6_02340W	1.1779	0.39753	1.50632	0.00590352	0.3717	0.759421	0.862752	1.242	0.0345516	0.184591	-0.934084	0.134066	0.423983	-0.245954	0.0700689	0.194219	HRR25	Predicted protein serine/threonine kinase; Spider biofilm induced	HRR25	orf19.3476,orf19.10980	45.178	1012.57	124.899	651.899	129.09	885.061	140.938	496.762
CR_05610C	0.538679	0.68207	1.98399	0.0719686	1.22353	0.308793	0.502332	2.62606	0.000225755	0.00592949	0.743817	0.297905	0.641503	0.606107	0.480823	0.701718	SRR1	Two-component system response regulator; involved in stress response; Plc1-regulated; upregulated in cyr1 null mutant; flow model biofilm induced; Spider biofilm induced		orf19.5843,orf19.13265	8.64077	47.9953	19.2427	110.414	61.9752	154.165	38.0861	243.373
C7_03200C	0.338041	0.857223	-0.344903	0.737467	-0.143266	0.895915		-2.63886	0.00268115	0.0348858	-0.600081	0.62564		-2.28078	2.11408e-12	5.71469e-11		Putative pyridoxamine 5'-phosphate oxidase; planktonic growth and early-stage flow model biofilm induced	YGR017W	orf19.5136,orf19.12601	116.175	0	87.7112	0	21.4302	0	23.8225	0
C7_03470W			-1.97394	0.387942				0.904651	0.652406	0.85011				3.02634	0.0489439	0.14834		Protein of unknown function; Hap43-repressed gene		orf19.6704,orf19.8909,orf19.13996,orf19.1329	0		0.0302818		0.650691		1.26852
C4_03150W			-1.97258	0.0531742				-1.70889	0.0584059	0.249484				0.391429	0.0334588	0.110993		Ortholog(s) have mRNA binding activity, role in spliceosomal complex assembly and U2 snRNP, U2-type prespliceosome localization	HSH155	orf19.2675,orf19.10190	22.1397		17.0992		12.7913		30.0637
C1_12190W			-1.96994	0.093284				-3.5659	0.00011508	0.00371348				-1.40839			BUL4	Protein with a predicted BUL1 N-terminal and C-terminal domains; Bul1 binds the ubiquitin ligase Rsp5 in S. cerevisiae; Hap43-repressed gene; rat catheter biofilm induced		orf19.5245,orf19.12710	25.5401		20.9047		4.6704		11.5652
C2_06980W			1.96937					-1.68331	0.344692	0.640523				-3.66956				Protein of unknown function; rat catheter biofilm repressed		orf19.2252,orf19.9792	0.343027		0.414614		0.0800655		0
C6_03990C			-1.9691	0.406565				-0.98485	0.595258	0.820319				0.958355	0.62657	0.806418		Predicted ORF overlapping the Major Repeat Sequence on chromosome 6; member of a family encoded by FGR6-related genes in the RB2 repeat sequence; rat catheter biofilm repressed		orf19.5775,orf19.13197	0.238628		0		0.167027		0.0623354
C1_08150C			1.96726	0.247984				-0.707589	0.58316	0.813112				-2.52633	0.0342373	0.113013		Ortholog of C. parapsilosis CDC317 : CPAR2_207660.1, C. dubliniensis CD36 : Cd36_07680, Candida tenuis NRRL Y-1498 : CANTEDRAFT_113324 and Debaryomyces hansenii CBS767 : DEHA2C11088g		orf19.5092,orf19.12558	2.90588		14.1558		2.41095		3.88996
C1_10800C			0.698956	0.258117				-1.63366	0.00793654	0.070802				-2.25616	5.07226e-15	1.75946e-13	ALP1	Cystine transporter; present in pathogenic yeasts (no human or murine homolog); Spider biofilm induced		orf19.2337,orf19.9873	137.649		139.065		69.4527		40.3591
CR_04220C	-3.93108	0.0145786	-1.96523	0.339755	-1.69047	0.100888		-3.15905	0.0452342	0.218045	2.0576	0.0735075	0.314322	-1.23908	0.407184	0.637741		Protein of unknown function; Spider biofilm induced		orf19.510,orf19.8141	1.05251	50.694	0.529622	0	0.0387065	0	0.26461	21.7757
C5_01550C			-1.96463	0.420623				-2.03501	0.316889	0.613613				-0.0481308	0.979779	0.992346		Predicted protein of unknown function; overlaps orf19.4149.1		orf19.4149,orf19.11625	0.762093		0.0605355		0		0.109554
CM_00330W			1.46794	0.0133567				1.7396	0.00446606	0.0487811				0.340744	0.0641942	0.182056	COB	Cytochrome b, mitochondrially encoded subunit of the ubiquinol-cytochrome c reductase complex (complex III) that catalyzes a step in the respiratory chain of the mitochondrial inner membrane		NA	620.326		5740.74		3053.17		9805.51
CR_05750W	1.63043	0.296368	1.46779	0.0430831	3.05595	0.0232185	0.109184	2.03158	0.00117067	0.0199878	1.56933	0.0161373	0.132413	0.613308	0.119568	0.287126		Predicted glycosyl hydrolase; hypoxia induced; flow model biofilm induced		orf19.6637,orf19.13958	34.4515	111.89	93.6114	191.898	171.1	1630.91	200.858	773.1
CR_05430W			-1.95796	0.215721				-1.04882	0.525617	0.778358				0.870278	0.348832	0.579193	CSP1	Putative cell wall associated protein; gene only found in C. albicans and C. dubliniensis; highly upregulated during chlamydospore development in both species; localized to chlamydospore cell wall		orf19.3512,orf19.5283	0.561056		1.83951		0.314531		4.28417
C3_07180C			-0.0934415	0.878432				-2.3908	0.000107258	0.00356287				-2.20075	1.08964e-16	4.50959e-15	BMT1	Beta-mannosyltransferase, required for addition of the 1st beta-mannose residue to acid-stable fraction of cell wall phosphopeptidomannan; 9-gene family member; mutants induce higher levels of inflammatory cytokines in mouse dendritic cells		orf19.6782,orf19.14074	98.5122		84.7832		31.4485		25.378
C7_02920W	-1.27047	0.473977	-1.95613	0.12926	-0.143266	0.895915		-0.911241	0.298975	0.600166	1.04045	0.361797	0.68996	1.04307	0.282066	0.504976		Ortholog(s) have cytosol, nucleus localization		orf19.5169,orf19.12636	4.99263	0	2.89232	6.00887	3.00113	0	7.65649	31.8725
CR_01230C	-1.04393	0.505079	1.46521	0.0391911	-0.143266	0.895915		1.30162	0.0562602	0.244198	0.678962	0.452795	0.75396	-0.157876	0.559762	0.76396	CDC27	Putative ubiquitin-protein ligase; periodic mRNA expression, peak at cell-cycle S/G2 phase	CDC27	orf19.3231,orf19.10741	10.7102	0	19.9156	114.515	29.8617	0	24.7594	236.132
C2_03620W	-2.48371	0.0851338	1.95473	0.12188	-1.37361	0.180533		2.74698	0.0013023	0.0211934	1.07457	0.241026	0.588793	0.761942	0.423382	0.652804	IFK2	Putative thiol-specific monooxygenase; mutant is viable; flow model biofilm induced		orf19.856,orf19.8476	0.967485	28.2281	9.60597	42.7058	9.16362	0	20.7735	163.914
C6_01680C			1.95176	0.233608				1.26292	0.23463	0.530349				-0.536376	0.655327	0.824715		Ortholog(s) have endoplasmic reticulum, fungal-type vacuole localization		orf19.3418,orf19.10922	2.14387		6.17147		7.71502		6.65205
C2_06130W			-1.95088	0.0651696				-2.18878	0.0125199	0.0961234				-0.154823	0.776499	0.892506	CSM3	Putative subunit of a replication fork-pausing checkpoint complex	CSM3	orf19.4105,orf19.11586	40.7074		14.5656		18.4594		16.9999
C1_12540W			1.94712	0.0910109				1.7368	0.0843622	0.308146				-0.155984	0.712226	0.856964		Ortholog of C. dubliniensis CD36 : Cd36_11720, C. parapsilosis CDC317 : CPAR2_201890, Candida tenuis NRRL Y-1498 : CANTEDRAFT_91948 and Debaryomyces hansenii CBS767 : DEHA2E16786g		orf19.3762,orf19.11246	7.62761		45.0663		33.4942		55.6715
CR_04030W			1.946	0.0357414				2.26627	0.00732325	0.067025				0.286994	0.363581	0.594319	NIP100	p150 subunit of dynactin; required for normal spindle formation and position	NIP100	orf19.486,orf19.8116	2.90282		16.8363		16.0083		28.811
C2_09130C			-1.94544	0.167064				-1.09461						0.939014	0.209465	0.41733	IFF6	Putative GPI-anchored adhesin-like protein; opaque-specific transcript; macrophage-induced gene; Hap43-repressed gene; Spider biofilm induced	HBT1	orf19.4072,orf19.11553	3.48041		4.71918		1.96297		13.535
C5_01390C			-1.94304	0.264233				-1.44458	0.2618	0.558496				0.517589	0.618556	0.80068	SNM1	Protein similar to RNase MRP RNA binding protein; ciclopirox olamine induced; regulated by Sef1, Sfu1, and Hap43; Spider biofilm induced	SNM1	orf19.1927,orf19.9483	8.42728		4.78523		3.52216		9.08364
C3_01580W			1.46433	0.0472548				0.771147	0.287309	0.588024				-0.620681	0.127928	0.297903	ZCF7	Predicted Zn(II)2Cys6 transcription factor; mutant shows reduced colony wrinkling on Spider medium and is unable to utilize mannitol as a carbon source; mutants have increased colonization of mouse kidneys		orf19.1685	4.25457		13.2093		11.3755		12.0989
C1_14520W	0.517343	0.754787	-1.93543	0.199745	1.90941			0.26244	0.79518	0.919595	1.42306	0.110982	0.382889	2.21459	0.0316571	0.106667		Protein of unknown function; Spider biofilm repressed		orf19.7270	11.4015	40.4662	4.03566	66.5772	17.0242	154.767	24.1295	221.487
C5_04330W			1.93403	0.05123				1.2314	0.122913	0.37941				-0.682584	0.222953	0.43299		Putative adhesin-like protein		orf19.3919.1	55.0459		168.256		142.594		155.449
CR_06150C			0.175118	0.75437				-2.11823	0.000266457	0.00660265				-2.19798	1.15175e-21	7.94443e-20	ADE13	Adenylosuccinate lyase; enzyme of adenine biosynthesis; soluble protein in hyphae; not induced during GCN response, in contrast to the S. cerevisiae ortholog; repressed by nitric oxide	ADE13	orf19.3870,orf19.11351	479.442		510.881		178.054		153.436
C1_14530W			1.93208	0.0910068				1.41291	0.220917	0.513362				-0.550751	0.152114	0.337588		Protein of unknown function; transcript detected on high-resolution tiling arrays		orf19.7271	5.27467		108.763		19.1163		98.066
C3_06320W			-1.92703	0.149519				-1.5273	0.192985	0.480506				0.424361	0.307499	0.53425	ALS7	ALS family protein; hypermutable contingency gene; growth-regulated, downregulated in biofilm; two variable repeat regions; expression in S. cerevisiae does not confer adhesiveness; ALS family includes adhesins, cell-surface glycoproteins		orf19.7400	2.18302		6.13123		0.912302		10.6171
C1_00200C			-1.92544	0.272467				-1.92831	0.182389	0.465068				0.0171798	0.983756	0.993315		Has domain(s) with predicted nucleic acid binding, nucleotide binding activity		orf19.6083,orf19.13502	10.275		12.1834		2.98801		15.5167
CR_10210W			-1.92509	0.437738				-1.90092	0.346487	0.641723				0.0137106	0.994927		PGA12	Putative GPI-anchored protein		orf19.7597	0.279411		0		0		0.0174755
C2_10540W			-1.92292	0.085652				-0.187359	0.791546	0.918048				1.73667	0.0835665	0.221307		Putative transcription factor with zinc finger DNA-binding motif; possible ortholog of S. cerevisiae Mig2p		orf19.5326,orf19.12786	26.2088		2.61609		26.734		11.6373
C3_03020W			1.92244	0.365266				0.149772	0.923969	0.97601				-1.72695	0.30782	0.534498		Protein of unknown function; flow model biofilm induced		orf19.298	0.754483		1.08512		1.63423		0.29892
C2_05710C	4.07866		-0.34093	0.390571	0.360439	0.730809	0.838494	-2.57164	2.1522e-07	2.20972e-05	-3.38134			-2.19744	4.14084e-35	9.2034e-33		Ribosomal 60S subunit protein; Spider biofilm repressed	RPL33A	orf19.6882.1	2865.16	838.22	3854.24	2993.04	624.169	791.859	1155.41	981.539
C3_03050C			1.92215					1.79594	0.139442	0.404016				-0.145474	0.764565	0.885939	PGA18	Putative GPI-anchored protein; regulated by Nrg1, Tup1; rat catheter biofilm repressed		orf19.301,orf19.7933	2.97677		12.6543		11.7951		16.5799
CR_04540C			-1.92154	0.197196				-1.88238	0.0810988	0.302088				0.048198	0.96359	0.986439	RPR2	Ortholog(s) have ribonuclease P activity, role in intronic box C/D snoRNA processing, tRNA processing and cytosol, nucleolar ribonuclease P complex localization	RPR2	orf19.544,orf19.8179	11.7295		9.9861		3.52251		13.5025
C3_06110C			1.41311	0.0466113				1.46939	0.0218182	0.138563				0.0869387	0.807704	0.908194		Predicted NAD+/NADH kinase; possible role in cellular iron ion homeostasis; Spider biofilm induced	UTR1	orf19.7393	22.5405		44.0379		72.336		66.5164
C1_07210C			1.40328	0.0490919				1.48938	0.0265232	0.155407				0.0724383	0.827634	0.919273		Protein similar to ammomium permeases that is probably inactive, as a mep2 mep3 double homozygous null mutation abolishes cellular ammomium permease activity; fungal-specific (no human or murine homolog)		orf19.4446,orf19.11926	13.638		25.771		43.6374		35.9005
C6_02880W	-3.39526	0.0334583	-1.92009	0.0661543	-2.84816	0.0194917		-2.2937	0.0119008	0.0930802	0.232106	0.823536	0.938056	-0.324031	0.428832	0.659213		Ortholog(s) have nuclear chromatin, nucleolus localization		orf19.5564,orf19.13010	27.3852	461.843	23.7124	90.6752	6.54565	0	26.0708	144.128
C4_03400W			1.91961	0.251355				2.49618	0.107489	0.35365				0.655129	0.518789	0.736167		Protein of unknown function; Hap43-repressed gene		orf19.3366.1	0.848453		98.6535		39.1581		200.157
C3_06050C			-1.9165	0.053618				-1.94119	0.0273306	0.159101				0.100385	0.630922	0.809461		Ortholog(s) have ribosome binding activity	MBA1	orf19.7386	90.9679		50.3672		53.3423		71.6908
C3_06680C			-1.91425	0.126723				-1.29873						0.782914				Protein with Mob2p-dependent hyphal regulation		orf19.7457	38.1598		9.84889		36.5969		25.3565
C1_01290C	-1.54713	0.247487	1.40242	0.0282652	-1.46826	0.162321		1.52016	0.0258952	0.152801	-0.112657	0.885598	0.957669	0.137497	0.608701	0.795451		Ortholog(s) have cytoplasm localization	MTC4	orf19.3318,orf19.10828	3.7726	83.2575	14.445	84.7987	14.4258	0	21.9518	111.024
C2_01570W			1.90822	0.213215				2.36042	0.0350989	0.186956				0.471115	0.648349	0.820794		Has domain(s) with predicted N-acetyltransferase activity		orf19.1465,orf19.9040	1.72222		9.13519		13.9855		16.7749
C5_00740W			-1.9082	0.229053				-2.59645	0.0278622	0.160779				-0.683009	0.503091	0.72197	CTF8	Putative kinetochore protein with a predicted role in sister chromatid cohesion; repressed during the mating process; flow model biofilm induced	CTF8	orf19.576,orf19.8207	12.5431		15.417		2.14251		12.4489
CR_06250W	3.6484		1.90531	0.178454	-0.0919925	0.927487		2.33007	0.102757	0.344546	-3.37834			0.513182	0.468435	0.692324		Ortholog of C. dubliniensis CD36 : Cd36_73360 and Candida albicans WO-1 : CAWG_01936		orf19.3877,orf19.11358	0.261295	43.3279	12.1281	292.443	3.31215	41.0384	22.4062	188.608
C5_02370C			-1.90513					-1.64452						0.397803	0.206445	0.413128		Protein with a predicted pleckstrin domain; Hap43-repressed gene		orf19.4245,orf19.11720	29.3979		15.8129		21.0285		28.3832
C1_02490C			1.38968	0.0293764				1.60233	0.0106366	0.0867988				0.225793	0.454721	0.680833		Putative mitochondrial inner membrane protein with a predicted role in the assembly of respiratory complex III; Hap43p-repressed gene; S. cerevisiae ortholog FMP25 localizes to mitochondrion	FMP25	orf19.2938,orf19.10455	11.2301		29.8031		40.931		46.6296
C5_05460C			1.74862	0.141031				-0.424878	0.642893	0.844102				-2.19611	0.000981214	0.00623757		Putative transcription factor containing a Zn(2)-Cys(6) binuclear cluster		orf19.4046,orf19.11528	49.0068		76.3191		37.884		24.1361
C2_06060C			-1.90345	0.397965				-1.64741	0.302757	0.601008				0.309572	0.88228	0.944783		Ortholog of Candida albicans WO-1 : CAWG_04349		orf19.4115,orf19.11596	3.8106		0		1.11096		0.108998
C1_07120W	2.91262		0.0290619	0.96376	0.0230479	0.982722	0.986994	-2.2285	0.000354921	0.00838593	-2.52011			-2.18699	5.64717e-14	1.75589e-12	GAP4	High-affinity S-adenosylmethionine permease; required for SAM-induced morphogenesis; hyphal induced; regulated by Hap43, Gcn2 and Gcn4; colony morphology-related gene regulation by Ssnp		orf19.4456,orf19.11936	84.3002	190.694	153.8	1076.54	26.8663	167.383	47.4641	595.166
C1_02330C	3.1104	0.0304125	-0.135552	0.837611	-0.80705	0.467007	0.631222	-2.4124	0.000184033	0.00515737	-3.50582			-2.18332	2.24442e-14	7.2804e-13		Ribosomal 60S subunit protein; Spider biofilm repressed	RPL26B	orf19.3690.2	1264.68	1263.69	2751.51	2916.66	416.548	727.128	830.79	990.859
C4_03930C	-1.22056	0.436435	1.89675	0.105897	-0.593322	0.545682		1.53463	0.0295103	0.166645	0.66537	0.515192	0.788699	-0.384073	0.694298	0.848917		Ortholog(s) have 7S RNA binding activity, role in SRP-dependent cotranslational protein targeting to membrane, translocation and nucleolus, signal recognition particle, endoplasmic reticulum targeting localization	SRP14	orf19.789.1	14.8475	24.4643	32.2916	229.222	52.0952	29.3854	32.5147	449.864
C7_01570C	2.26288	0.157749	-1.89533	0.251849	-0.143266	0.895915		-2.15198			-2.63592	0.00866601	0.0926408	-0.111137	0.906811	0.956711		Predicted transmembrane transporter; induced during chlamydospore formation in both C. albicans and C. dubliniensis		orf19.6569,orf19.13922	14.2963	0	6.96616	113.634	8.71547	0	8.42488	24.4967
C3_01950C			-0.0996186	0.927542				-2.33638	0.0100006	0.0835408				-2.17049	3.54071e-06	4.17442e-05		Has domain(s) with predicted integral component of membrane localization		orf19.1653,orf19.9222	61.595		68.941		14.2671		21.3781
C1_01610C	2.17597		1.35297	0.0361176	0.593596	0.611104	0.749549	2.25409	0.000268232	0.00661444	-1.21023			0.955019	0.0237564	0.0859844		Protein of unknown function; Hap43-induced; Spider biofilm induced		orf19.3351,orf19.10859	5.21467	149.287	12.6344	131.377	33.9035	132.549	32.801	255.042
C1_07200W			-0.72895	0.411389				-3.02987	0.000202407	0.0055485				-2.17032	2.58893e-12	6.9358e-11	YMC1	Putative inner mitochondrial membrane transporter; flucytosine induced; Spider biofilm repressed	YMC1	orf19.4447,orf19.11927	34.3681		81.5255		7.73643		25.0126
C6_01050W			1.89304					1.14134	0.0881211	0.314949				-0.701807				Probable mitochondrial tyrosyl-tRNA synthetase, based on conservation in other fungi	MSY1	orf19.109,orf19.7756	21.8338		45.9763		56.3737		41.6808
C1_06120C			1.89283	0.17268				1.90474	0.0537494	0.237127				-0.0301434	0.975608	0.991493		Has domain(s) with predicted flap-structured DNA binding activity and role in double-strand break repair via single-strand annealing, removal of nonhomologous ends		orf19.2433,orf19.9969	3.21792		8.49181		15.6929		10.9165
C1_01670C			1.34761	0.0495252				1.20974	0.0812933	0.302226				-0.152635	0.455911	0.681926	ESP1	Putative caspase-like cysteine protease; mutation confers increased sensitivity to nocodazole; periodic mRNA expression, peak at cell-cycle S/G2 phase; mRNA binds She3	ESP1	orf19.3356,orf19.10864	3.85276		19.1612		10.0592		23.6746
CR_00700W	-0.359801	0.843591	1.89164	0.164622	-0.143266	0.895915		2.06221	0.0259975	0.153244	0.104756	0.927816		0.0916812	0.925917	0.966672		Ortholog of C. dubliniensis CD36 : Cd36_25800, Candida tenuis NRRL Y-1498 : CANTEDRAFT_116265, Debaryomyces hansenii CBS767 : DEHA2E17380g and Pichia stipitis Pignal : PICST_62836		orf19.3285,orf19.10795	3.21532	0	6.0324	0	14.8476	0	8.19984	4.0682
CR_09770C			1.31863	0.0202052				1.05573	0.0725973	0.28461				-0.260621	0.358749	0.590794	PMT5	Protein mannosyltransferase (PMT), expressed at extremely low levels; not required for wild-type hyphal growth, drug resistance, or virulence in mouse systemic infection; one of five PMT family members	PMT7	orf19.7549	23.0981		37.8943		58.9141		42.8523
C3_00050C			1.89096	0.480811				-0.885215	0.709522					-2.77903	0.153013	0.33908		Predicted ORF from Assembly 19; removed from Assembly 20; restored based on transcription data; almost identical to orf19.6113, orf19.4055, orf19.5370		orf19.5468,orf19.12923	0		1.10536		0		0
C4_03430W	0.71699	0.60445	1.88866	0.0765424	2.46691	0.0469107	0.170205	2.68533	0.000827236	0.0160535	1.53431	0.0279062	0.189383	0.905052			MOH1	Ortholog of S. cerevisiae Moh1, essential for staionary phase growth; induced by alpha pheromone in SpiderM medium and by Mnl1 under weak acid stress; possibly essential (UAU1 method); flow model biofilm induced; Spider biofilm induced	MOH1	orf19.3369,orf19.10876	9.69459	16.6328	59.5998	70.0048	81.4933	110.413	165.086	276.681
CM_00160C			1.3081	0.0343254				1.25133	0.0413879	0.206099				0.0416174	0.864047	0.936398	ATP6	Subunit 6 of the F0 sector of mitochondrial F1F0 ATP synthase, which is a large, evolutionarily conserved enzyme complex required for ATP synthesis		NA	561.645		4185.76		2166.89		5960.44
C5_00980W	0.100144	0.934262	0.524215	0.589031	-1.59504	0.154569	0.336272	-1.68115	0.0838824	0.307448	-1.9637	0.00720981	0.0871118	-2.16719	8.48459e-13	2.36819e-11	TRY3	RING-finger transcription factor; regulator of yeast form adherence; required for yeast cell adherence to silicone substrate; Spider biofilm induced		orf19.1971,orf19.9527	6.35672	129.37	42.0002	195.642	2.36293	33.6501	12.8032	66.6132
C5_04140W			-1.88158	0.388935				-4.38504	0.00443118	0.0486103				-2.51749	0.17321	0.366643		Protein of unknown function; decreased transcription is observed upon fluphenazine treatment or in an azole-resistant strain that overexpresses CDR1 and CDR2; transcription is repressed in response to alpha pheromone in SpiderM medium		orf19.3897,orf19.11378	2.27583		0.212074		0		0
C2_10170C	1.42619	0.268999	1.29604	0.0418952	2.20644	0.0482238	0.172263	1.89646	0.0019752	0.0290467	0.900252	0.153527	0.46673	0.616877	0.0333827	0.110925		Protein of unknown function; rat catheter and Spider biofilm induced		orf19.1764,orf19.9333	64.9433	445.078	75.4488	284.436	279.739	2908.28	158.589	876.437
C3_02900W			-1.88116	0.383019				-1.9059	0.177724	0.459527				0.0137106	0.994927			Ortholog of C. dubliniensis CD36 : Cd36_82880, C. parapsilosis CDC317 : CPAR2_102370, Candida tenuis NRRL Y-1498 : CANTEDRAFT_118463 and Pichia stipitis Pignal : PICST_32241		orf19.281,orf19.7913	3.14529		0		0.8664		0.0150816
C1_05640C			-1.88102					-1.68584						0.305723	0.331089	0.558578	FAL1	eIF4A subfamily of DEAD-box ATP-dependent RNA helicases; predicted nucleolar protein required for maturation of 18S rRNA; Spider biofilm induced	FAL1	orf19.2488,orf19.10024	36.4234		13.2635		24.7269		22.4922
C1_04710C			-0.161079	0.885384				-2.46904	0.00789691	0.0705599				-2.16301	4.14174e-06	4.79818e-05		Protein similar to S. cerevisiae Rsa3 predicted nucleolar protein involved in maturation of pre-60S ribosomal particles; rat catheter and Spider biofilm induced	RSA3	orf19.773,orf19.8395	43.6735		41.5897		15.4701		12.882
C1_08900W			0.769183	0.413872				-1.31296	0.108998	0.355376				-2.14175	3.06047e-08	5.21757e-07		Protein of unknown function; hyphal-induced expression, regulated by Cyr1, Ras1, Efg1; Hap43-induced gene; Spider biofilm induced		orf19.4749,orf19.12211	41.5857		36.3851		17.6611		10.7331
C4_01960C	1.52309	0.292912	-1.87935		2.43807	0.0405272	0.156076	-1.89315			0.63775	0.493094	0.766923	0.146819	0.676919	0.839816		Protein of unknown function; Spider biofilm induced	TDA11	orf19.4596,orf19.12065	64.6258	3.93001	24.0046	46.3738	42.0997	76.4584	36.6206	112.948
C2_04180C	0.766134	0.611084	-1.87784	0.175187	2.09692	0.0895229	0.247169	-0.574218	0.554524	0.795868	1.11791	0.246885	0.592993	1.31635	0.147155	0.330494		Putative mitochondrial carrier family transporter; rat catheter biofilm induced	YPR011C	orf19.804,orf19.8422	13.3679	18.8187	8.05259	77.7423	10.5228	177.296	25.6453	256.269
C2_03110W			0.0848983	0.940606				-2.21013	0.0166017	0.114469				-2.13247	0.000153592	0.00123223		Protein of unknown function; upregulated in a cyr1 or ras1 null mutant; induced by nitric oxide		orf19.5785,orf19.13207	27.1524		32.9423		11.6496		10.7101
C1_01480C			0.8364	0.114579				-1.34889	0.0223702	0.140361				-2.12504	8.49889e-42	2.83343e-39	RPS21	Protein component of the small (40S) subunit; repressed upon phagocytosis by murine macrophage; positively regulated by Tbf1; Spider biofilm repressed	RPS2	orf19.3334,orf19.10845	1585.22		3727.95		980.456		1153.86
C6_01180C			-0.616474	0.454892				-2.87206	7.35485e-05	0.00267954				-2.12268	6.92258e-08	1.11673e-06	EBP1	NADPH oxidoreductase; interacts with phenolic substrates (17beta-estradiol); possible role in estrogen response; induced by oxidative, weak acid stress, NO, benomyl, GlcNAc; Cap1, Mnl1 induced; Hap43-repressed; rat catheter biofilm induced		orf19.125,orf19.7772	65.6719		80.0454		16.3819		26.1675
C6_02890C			1.87576	0.213158				3.01246	0.000373841	0.00867516				1.27229			HPD1	3-hydroxypropionate dehydrogenase; involved in degradation of toxic propionyl-CoA; rat catheter and Spider biofilm induced		orf19.5565,orf19.13011	3.3649		8.97342		38.6941		34.9673
C3_07160W	1.77966	0.303883	0.432959	0.702409	0.169658	0.872355		-1.71519	0.0840318	0.307536	-1.78566	0.114013	0.3898	-2.10702	0.000124693	0.00102645	PGA32	Putative GPI-anchored adhesin-like protein; induced in high iron; Spider biofilm induced		orf19.6784,orf19.14076	6.35421	0	11.6838	4.82786	2.29551	1.00046	3.58229	0.949851
C5_03050C	-0.163571	0.926162	-1.87534	0.116439	0.171786	0.870788		1.34836	0.0866954	0.312624	0.452446	0.689831	0.87241	3.23532	0.0041178	0.0211516	PGA58	Putative GPI-anchored protein; transcription is positively regulated by Tbf1p		orf19.4334,orf19.11809	5.54657	0	0.369995	3.61101	17.0658	17.4567	5.48792	40.0056
C4_05700W			1.87334	0.216577				2.38898	0.0465913	0.221466				0.426484	0.505769	0.723546	ZCF5	Zn(II)2Cys6 transcription factor; colony morphology-related gene regulation by Ssn6		orf19.1255,orf19.8841,orf19.8842,orf19.1256	0.974301		1.61419		5.37269		2.83269
C1_09950C			-1.87283	0.174635				-1.35248	0.159478	0.437383				0.593597	0.515252	0.732882		Putative integral membrane protein; S. cerevisiae ortholog Tvp23 localizes to late Golgi vesicles; rat catheter biofilm induced	TVP23	orf19.4862,orf19.12326	60.8899		39.1452		51.0709		74.7247
C1_10560C			1.2665	0.0491086				1.39597	0.0319816	0.174345				0.115964	0.707683	0.85526		Protein of unknown function; Hap43-repressed gene		orf19.1002,orf19.8618	6.59817		10.3511		20.6771		15.137
C6_02660C	-3.29172	0.0598696	-1.8722	0.146861	0.169658	0.872355		1.16744	0.235481	0.531692	3.17305	0.00736278	0.0871187	2.97405	0.00016744	0.00132911		Has domain(s) with predicted amidase activity, carbon-nitrogen ligase activity, with glutamine as amido-N-donor activity	AMD2	orf19.5536,orf19.12982	2.49187	0	0.807446	0	6.32709	4.3291	8.4927	91.9588
C1_12220W	0.338041	0.857223	1.20153	0.365568	-0.143266	0.895915		-0.970573	0.355378	0.649262	-0.600081	0.62564		-2.09628	0.00210869	0.0120758	CDC6	Putative ATP-binding protein with a predicted role in DNA replication; member of conserved Mcm1p regulon; periodic mRNA expression, peak at cell-cycle M/G1 phase	CDC6	orf19.5242,orf19.12707	7.81708	0	13.97	0	4.7512	0	4.77015	0
C7_03220C			1.26098	0.00980699				0.758171	0.173403	0.453108				-0.485188	0.0187462	0.0717159	ZCF29	Zn(II)2Cys6 transcription factor; mutants sensitive to caffeine, menadione, beauvericin;resistant to fenpropimorph; Hap43-repressed; mutants have decreased CFU in mouse kidneys and defects in filamentous growth; Spider biofilm induced		orf19.5133,orf19.12598	15.4772		48.9723		32.55		47.0418
C7_03340C			2.67125	0.0487864				0.622119	0.579443	0.81127				-2.0863	3.19881e-05	0.000299004	PRR2	Putative serine/threonine protein kinase; mutation confers resistance to 5-fluorocytosine (5-FC)		orf19.1341,orf19.8921	8.6616		26.5727		13.4373		9.01303
C3_00090W			-0.48671	0.39299				-2.63644	1.20107e-05	0.000671529				-2.08308	1.69002e-22	1.30023e-20	RPS24	Predicted ribosomal protein; hyphal downregulated; repressed upon phagocytosis by murine macrophage; transcriptionally activated by Tbf1; Spider biofilm repressed	RPS24B	orf19.5466,orf19.12921	3557.48		3091.47		904.557		1000.97
C2_10150W			-1.86427	0.133369				4.16713	6.50532e-06	0.000403687				6.04065	2.91386e-15	1.04084e-13		Secreted protein; fluconazole-induced		orf19.1766,orf19.9335	1.33261		0.423285		29.7967		40.0697
C5_00650C			-0.739323	0.26239				-2.9015	6.99562e-06	0.000424777				-2.07763	9.26147e-15	3.14e-13	THR1	Putative homoserine kinase; regulated by Tup1; amphotericin B repressed; regulated by Gcn2 and Gcn4; Spider biofilm repressed	THR1	orf19.923,orf19.8539	130.881		111.699		26.3605		35.4234
C1_00540C			1.2351	0.0371722				0.90993	0.135086	0.396894				-0.307767	0.223028	0.432996		Protein with a Bul1 domain; binds the ubiquitin ligase Rsp5 and is involved in intracellular trafficking of a general amino acid permease Gap1; repressed in an azole-resistant strain overexpressing MDR1; Spider biofilm induced		orf19.6054,orf19.13475	13.3997		25.7751		29.9941		28.7616
C7_00110W	-1.04502	0.518145	-1.859	0.260319	-0.113391	0.911445		0.360603	0.733273	0.890743	0.833914	0.432593	0.742008	2.22471	0.0809764	0.21559	SOD3	Cytosolic manganese-containing superoxide dismutase; protects against oxidative stress; repressed by ciclopirox olamine, induced during stationary phase when SOD1 expression is low; Hap43-repressed; Spider and flow model biofilm induced		orf19.7111.1,orf19.7111.2	23.8562	7.76645	16.1662	68.7443	45.601	25.6117	95.0643	187.791
C5_01755C			-1.85857	0.3127				1.19524	0.462928	0.73742				3.08351	0.00787371	0.0361793	MTLALPHA1	Master regulator (activator) of alpha mating type; gene of the MTLalpha (Mating Type Like) locus; ortholog of S. cerevisiae Alpha1p; a/alpha mating type may increase virulence, offers competitive advantage		NA	0.270706		0.276627		1.93615		4.16849
C5_03880C			-1.85805	0.343295				0.256597	0.903962	0.968301				2.29203	0.0417344	0.130958		Protein with Mob2p-dependent hyphal regulation; fluconazole-induced		orf19.1106,orf19.8703	0		0.107389		0.0896361		0.861327
CR_09810W			0.589023	0.602509				-1.61072	0.0832588	0.306495				-2.07758	0.000143116	0.00115747		Protein of unknown function; rat catheter biofilm repressed		orf19.7553	28.5246		16.1073		17.5103		5.08802
C6_00470C	-2.15765	0.207835	-1.85548	0.166208	0.171786	0.870788		-1.09745	0.257479	0.555654	2.16368	0.055682	0.270452	0.793619	0.39714	0.629488	FET99	Multicopper oxidase family protein; similar to S. cerevisiae Fet3; does not complement S. cerevisiae fet3 mutant growth under low-iron; iron-repressed; regulated by Tup1, Rim101; flow model biofilm induced; Spider biofilm repressed		orf19.4212,orf19.11689	3.35289	0	2.60752	0	2.02288	22.318	5.79502	58.8098
C3_03610W	-1.21102	0.483782	-1.8552	0.36703	-1.88173	0.0818354		-2.78156	0.0479419	0.225277	-0.600081	0.62564		-0.886282	0.669365	0.834282	FUR4	Putative uracil permease	FUR4	orf19.360,orf19.7993	1.34358	40.7739	0.0200791	0	0.133563	0	0	0
C6_01990W			-1.85509	0.198031				-5.76542	2.45541e-07	2.47602e-05				-3.88238	1.3032e-05	0.000135303	PLB1	Phospholipase B; host cell penetration and virulence in mouse systemic infection; Hog1-induced; signal sequence, N-glycosylation, and Tyr phosphorylation site; induced in fluconazole-resistant strains; rat catheter biofilm repressed		orf19.689,orf19.8307	6.49405		11.6843		0.0432684		1.0444
C3_05810C			-1.85443	0.22629				-0.297663	0.793386	0.918273				1.5775	0.110521	0.272376	SKN1	Protein with a role in beta-1,6-glucan synthesis; probable N-glycosylated type II membrane protein; transcript and mRNA length change induced by yeast-hypha transition; induced by Rim101, caspofungin; rat catheter and Spider biofilm induced		orf19.7362	1.54772		1.5562		1.78728		6.16667
C7_00510W	-0.976776	0.50878	-1.85441	0.175347	-0.336823	0.725549		-1.03059	0.349681	0.644336	0.581465	0.560127	0.81664	0.804394	0.164529	0.354903	MAC1	Copper fist transcription factor; regulator of CTR1 copper transporter; induces CTR1 in low-copper conditions; required for copper regulation of SOD1 and SOD3; Spider biofilm induced	MAC1	orf19.7068	12.3459	23.2994	6.25857	63.9486	6.65711	55.9721	14.6031	141.869
CR_08360C	1.50923	0.268846	-0.0954008	0.87907	0.448798	0.66464		-2.22221	0.000630614	0.0131397	-1.26023	0.0966831	0.352065	-2.07153	3.78399e-29	5.04616e-27	RPP2A	Acidic ribosomal protein; likely role in translation elongation regulation; interacts with Rpp1B; 1 of 4 similar ribosomal proteins (Rpp1A, Rpp1B, Rpp2A, Rpp2B); CUG start codon; upstream uORFs; Tbf1-induced; Spider biofilm repressed	RPP2A	orf19.6403.1	1546.37	0	2352.23	163.576	518.407	10.8226	765.251	88.4058
C6_01010W	-2.73283		-1.85323	0.337134	-0.143266	0.895915		-0.862508	0.686316	0.865675	2.43145			0.982321	0.370885	0.602665	KAR5	Ortholog of S. cerevisiae Kar5; involved in nuclear membrane fusion during karyogamy; induced by alpha factor	KAR5	orf19.103,orf19.7750	0.329224	0	2.53615	0.601835	0.228047	0	6.56349	47.8203
C2_01850W			-1.85296	0.23061				-1.75838	0.126514	0.384098				0.131407	0.89163	0.949511	RAD23	S. cerevisiae Rad23 ortholog; binds damaged DNA; Spider biofilm repressed	RAD23	orf19.1494,orf19.9071	104.438		121.037		37.5608		166.394
C1_03180W			-1.85168					-1.99402						-0.0686438	0.945317	0.978888		Putative lipoyl ligase; role in modification of mitochondrial enzymes by attachment of lipoic acid groups; rat catheter biofilm induced	LIP2	orf19.3010,orf19.10528	46.5603		16.1471		26.3961		19.7356
C1_14010W			-1.85037	0.461915				-2.06553	0.302792	0.601008				-0.269115	0.903623		CSK1	Putative mitogen-activated protein (MAP) kinase with an unknown role; null mutant produces wrinkled colonies; similar to S. cerevisiae Smk1p, which is a protein kinase required for sporulation	SMK1	orf19.7208	1.14952		0		0		0
C4_07180W			0.13838	0.845214				-2.02892						-2.06428	2.51707e-31	4.08242e-29	UBI3	Fusion of ubiquitin with the S34 protein of the small ribosomal subunit; mRNA decreases upon heat shock, appears to be degraded; functional homolog of S. cerevisiae RPS31; Hap43-induced; Spider biofilm repressed	RPS31	orf19.3087,orf19.10599	2043.69		6675.14		934.868		2175.69
CR_01190C			-1.84506					-1.3739						0.53842	0.575292	0.77363	SFT1	Putative Golgi v-SNARE; Plc1-regulated; Spider biofilm induced	SFT1	orf19.3234.1	77.126		34.3734		71.1299		64.3616
C1_05370C			1.84444					0.704515	0.37421	0.665774				-1.08914				Putative serine/threonine kinase; induced during planktonic growth; rat catheter biofilm repressed	IKS1	orf19.428,orf19.8058	11.436		32.6692		21.4734		22.7011
C1_12020W			-1.84287	0.40614				-3.30555	0.0401584	0.20256				-1.46708	0.470225	0.693663		Dubious open reading frame		orf19.5264,orf19.12729	3.33083		0.220216		0.0415335		0
C2_04530W			1.84123	0.188655				-0.432222	0.656893	0.851383				-2.16875			MED8	Ortholog(s) have RNA polymerase II core promoter proximal region sequence-specific DNA binding, RNA polymerase II transcription corepressor activity, TBP-class protein binding, structural molecule activity	MED8	orf19.4497,orf19.11973	10.5596		43.6815		9.64515		15.058
C6_04180W			1.16243	0.047155				0.934399	0.134242	0.395605				-0.206484	0.315871	0.541807		Putative metalloprotease; associates with ribosomes and is involved in ribosome biogenesis; Spider biofilm induced	TMA108	orf19.73,orf19.7724,orf19.62	7.11238		30.4723		16.5893		35.4826
C2_10790C			-1.84037					-2.47575						-0.491728	0.0739879	0.201564		Component of UDP-GlcNAc transferase; required for the 2nd step of dolichyl-linked oligosaccharide synthesis; Spider biofilm induced	ALG14	orf19.5363,orf19.12823	35.3488		36.4577		13.225		35.7122
CR_06810W			0.546346	0.396046				-1.56991	0.0168991	0.115982				-2.05858	3.66745e-23	3.09977e-21	HHT2	Putative histone H3; farnesol regulated; Hap43-induced; rat catheter and Spider biofilm repressed	HHT2	orf19.1853,orf19.9411	1113.53		950.177		596.598		311.48
C1_01310W			-1.83906	0.369901				-3.86068	0.0069066	0.0647866				-2.04567	0.219081	0.428802		Dubious open reading frame		orf19.3320,orf19.10830	10.1635		1.33544		0.487281		0.260381
C3_03440C			1.83766	0.332529				-2.90259	0.0394131	0.200149				-4.75569	0.000443736	0.00312542		Putative spermidine export pump; fungal-specific (no human or murine homolog)		orf19.341,orf19.7974	1.16531		2.49251		0.142106		0.0860045
C1_11560C			1.83651	0.113806				0.662705	0.43243	0.717894				-1.12541				Has domain(s) with predicted GTP binding activity	MRX8	orf19.1163,orf19.8756	12.7101		36.1947		23.6082		25.3377
C4_05740C	-0.947009	0.411738	1.11306	0.0362137	-0.187387	0.846418		1.08029	0.0611121	0.25544	0.733683	0.299559	0.641743	-0.0139094	0.948624	0.980219		Ortholog(s) have DNA binding, ubiquitin-protein transferase activity and role in histone catabolic process, histone ubiquitination, regulation of transcription from RNA polymerase II promoter in response to oxidative stress	SNT2	orf19.1259,orf19.8844	15.3514	24.8189	51.7307	87.7445	39.956	75.5735	70.6949	204.187
C3_00680C			-1.83536					-2.43034						-0.425158	0.40898	0.638633		Ortholog of Candida albicans WO-1 : CAWG_02403		orf19.5390,orf19.12845	78.9685		59.4672		34.4876		64.0259
C5_04660C			-1.8351	0.0681651				-1.52706	0.067106	0.272037				0.409865	0.422987	0.652363	TIP1	Protein with a predicted role in biogenesis of ER-derived COPII transport vesicles; mutation confers hypersensitivity to toxic ergosterol analog	YIP1	orf19.3951,orf19.11433	63.9249		46.4279		46.5996		79.9503
C6_01390W	-0.312892	0.79626	1.10643	0.0276115	0.0696667	0.943556		0.749812	0.171357	0.451647	0.0371276	0.961171	0.987111	-0.323972	0.224331	0.434949	HOC1	Protein with similarity to mannosyltransferases; similar to S. cerevisiae Hoc1p and C. albicans Och1p	HOC1	orf19.3445,orf19.10949	40.5646	170.564	63.8475	253.84	86.433	128.832	69.4313	405.85
C7_00240W	1.04083	0.453549	-1.96553		0.595595			-4.17568			-0.739991	0.32785	0.664134	-2.05815	2.0472e-11	4.83671e-10		Putative protein of unknown function; Hap43-repressed; repressed by nitric oxide; Spider biofilm induced	YKL070W	orf19.7098	75.452	105.2	47.1272	389.447	9.73814	146.312	15.0165	291.642
C5_04310W	5.24825		2.33323	0.0022057	-0.934389	0.337392		0.219155	0.768934	0.909545	-5.64065			-2.05789	1.36322e-12	3.7526e-11		Ortholog of C. dubliniensis CD36 : Cd36_53980, C. parapsilosis CDC317 : CPAR2_100980, Candida tenuis NRRL Y-1498 : CANTEDRAFT_116966 and Debaryomyces hansenii CBS767 : DEHA2G19822g		orf19.3916,orf19.11398,orf19.11399,orf19.3917	8.22524	17.4618	52.8249	127.85	11.4365	4.71467	17.6562	10.309
C3_07200C			1.83354	0.106261				1.42244	0.174675	0.454766				-0.335535	0.50485	0.722806	ZFU2	Zn(II)2Cys6 transcription factor; regulator of yeast form adherence; mutants display increased colonization of mouse kidneys; required for yeast cell adherence to silicone substrate; Spider biofilm induced		orf19.6781,orf19.14073	1.55082		8.23699		5.58463		9.08764
C2_00010W			-1.83137	0.406993				0.597406	0.739694	0.894365				2.52864	0.0896949	0.234128	TLO5	Member of a family of telomere-proximal genes of unknown function; may be spliced in vivo		orf19.1925,orf19.9481	0.467648		0.124626		1.36423		1.80242
C2_10770W			-1.8262	0.178517				-3.37678	0.0014391	0.0226368				-1.3616	0.0381796	0.122916	RPC11	Putative RNA polymerase III subunit C11; repressed in core caspofungin response; Spider biofilm induced	RPC11	orf19.5360,orf19.12820	66.8382		53.5461		13.8273		30.9368
C2_08430C			-1.82558	0.425939				-2.37064	0.172236	0.451939				-0.553926	0.778367	0.892771	PGA46	Putative GPI-anchored protein; secreted; fluconazole-induced		orf19.3638,orf19.11120	0.838525		0.0657222		0.0838409		0.0485715
C1_13360C			1.82278	0.0791204				0.938355	0.273697	0.57124				-0.900413	0.147225	0.330526	RMP1	Ortholog of Rmp1; subunit of RNase MRP subunit that processes pre-rRNA and has a role in cell cycle-regulated degradation of daughter cell-specific mRNAs; rat catheter and Spider biofilm induced	RMP1	orf19.4962,orf19.12427	5.91713		7.9739		12.9399		5.83432
C1_11990W	-1.98917	0.111442	0.778575	0.175482	-2.22788	0.0575063	0.188871	-1.30471	0.0216324	0.137876	-0.6275	0.381667	0.709143	-2.04521	1.47817e-08	2.66382e-07		Putative cell wall adhesin-like protein; repressed in core caspofungin response and by alpha pheromone in SpiderM medium; transcript reduced in ace2 mutant; flow model, rat catheter and Spider biofilm repressed		orf19.5267,orf19.12732	167.76	1141.47	128.59	333.43	90.7128	96.8911	42.7106	287.241
C5_00340W			1.82156	0.0652707				2.04768	0.0199329	0.129908				0.185069	0.460778	0.686383		Protein of unknown function; Spider biofilm repressed		orf19.955,orf19.8570	17.879		36.6123		83.6252		55.6766
C1_07620C			-1.8214	0.457616				-2.03501	0.316889	0.613613				-0.176298	0.920048	0.964649	PIR32	Cell wall protein, putative structural component of the cell wall; mutation leads to increased chitin content, increased virulence and resistance to stresses; macrophage-induced gene		orf19.2783,orf19.10299	0.291177		0.189847		0		0.225864
C6_00650C	2.31417	0.0867369	0.291223	0.669008	-1.1452	0.291078	0.480279	-1.8516	0.00543954	0.0561499	-3.51685	1.36564e-05	0.00129143	-2.04344	5.16569e-17	2.21424e-15	RPS13	Putative ribosomal protein of the small subunit	RPS13	orf19.4193.1	1592.02	1032.85	3427.89	4102.69	787.782	424.582	1153.28	1071.65
C2_09330C			-1.8179	0.424909				-2.07185	0.237134	0.533055				-0.242755	0.907381	0.957054		Ortholog of C. dubliniensis CD36 : Cd36_23450, C. parapsilosis CDC317 : CPAR2_407010, Candida tenuis NRRL Y-1498 : cten_CGOB_00249 and Debaryomyces hansenii CBS767 : DEHA2B01980g		orf19.4094,orf19.11575	1.23626		0.0284152		0.143711		0.0397853
C1_10450W	1.62364	0.244002	1.08635	0.0307818	1.19806	0.236309	0.426429	1.00827	0.0575999	0.247539	-0.306719	0.728201	0.892695	-0.0512517	0.844265	0.92808	GLY1	L-threonine aldolase; complements glycine auxotrophy of S. cerevisiae shm1 shm2 gly1-1 triple mutant; macrophage/pseudohyphal-induced; the GLY1 locus has an RFLP and is triploid in strain SGY269; flow model biofilm induced		orf19.986,orf19.8601	204.338	141.818	280.113	1498.2	503.337	420.102	378.909	3586.14
CR_04810W			0.26473	0.654127				-1.85381	0.00327942	0.0401712				-2.04278	1.7952e-46	9.79361e-44	RPS3	Ribosomal protein S3; Hog1, Hap43-induced; grepressed upon phagocytosis by murine macrophage; present in exponential and stationary phase cells; Spider biofilm repressed	RPS3	orf19.6312,orf19.13689	2841.23		2424.86		1318.55		795.242
CR_01630C			-1.81707	0.299803				-1.478	0.333361	0.629502				0.364781	0.738238	0.873298		Protein similar to S. cerevisiae Pmr1p; amphotericin B induced; previously merged with orf19.2553; unmerged from orf19.2553 in a revision of Assembly 21		orf19.2552,orf19.10084	0.596809		0.705834		0.220306		1.19302
C4_03480C			-1.8149	0.483042				-1.46128	0.499875	0.762918				0.368972	0.861859	0.936185		Ortholog of C. dubliniensis CD36 : Cd36_43270 and Candida albicans WO-1 : CAWG_03460		orf19.3375	0.250201		0		0		0.0665129
C4_05650W			-1.81363	0.138676				-1.67636	0.0282921	0.162528				0.114474	0.905345	0.956495		Ortholog(s) have role in maturation of SSU-rRNA from tricistronic rRNA transcript (SSU-rRNA, 5.8S rRNA, LSU-rRNA) and cytoplasm, nucleolus localization	FAF1	orf19.1250,orf19.8834	31.4087		16.8426		11.0582		23.1097
C7_04100C			-1.81065	0.0803516				-1.86056	0.0365556	0.191316				0.0529047	0.905448	0.956495	MED9	RNA polymerase II mediator complex subunit; Hap43p-repressed gene		orf19.7165	29.9324		23.1434		14.0139		31.3708
C1_00310W	0.466898	0.721354	1.27908	0.195904	-0.44288	0.675202		-0.748832	0.385068	0.676683	-0.859454	0.297931	0.641503	-2.03549	3.85614e-12	9.88918e-11		Putative protein of unknown function; shows colony morphology-related gene regulation by Ssn6p	PNS1	orf19.6077,orf19.13498	35.9486	10.8545	36.7907	34.8936	23.6404	16.2837	12.2151	26.0178
C1_09600C			1.80881	0.162449				0.724537	0.588034	0.816458				-0.981814	0.0934759	0.241631	LIP6	Secreted lipase, member of family of lipase genes expressed differentially in response to carbon source and during infection; may have a role in nutrition and/or in creating an acidic microenvironment; induced on adherence to polystyrene		orf19.4823,orf19.12286	0.946826		28.8332		2.17329		21.103
C7_03630C	0.207226	0.848281	0.0824831	0.955143	-0.721206	0.461503	0.628333	-2.04202	0.0852638	0.310006	-0.907197	0.202762	0.548028	-2.02789	0.0091873	0.0408393	TIM9	Predicted protein of the mitochondrial intermembrane space; rat catheter biofilm induced; Spider biofilm repressed	TIM9	orf19.6696,orf19.13988	227.022	2951.6	426.672	1115.54	60.3581	1748.02	152.769	987.474
C1_10220C			1.02458	0.0477271				1.69314	0.00235767	0.0324642				0.690034	0.0239522	0.0865365	TPK1	cAMP-dependent protein kinase catalytic subunit; Tpk2 isoform; involved in regulation of filamentation, phenotypic switching and mating; WT nuclear localization requires Bcy1; produced during stationary, not exponential growth		orf19.4892,orf19.12357	19.4683		27.4001		80.6013		58.1868
C3_07070C			1.80674					2.44806	0.000113943	0.0036979				0.754861				Protein of unknown function; Sef1, Sfu1, and Hap43 regulated; rat catheter and Spider biofilm induced		orf19.6793,orf19.14085	3.73092		15.8142		27.5479		42.3828
CR_07500W			-1.80667	0.465846				-1.52646	0.454174	0.730689				0.24853	0.90674			Ortholog of C. dubliniensis CD36 : Cd36_33120 and Candida albicans WO-1 : CAWG_02046		orf19.2620,orf19.10151	0.301424		0		0.0377576		0.0482875
C1_02560W			-1.80632	0.477691				-1.67768	0.42597	0.713156				0.0840063	0.968911			Ortholog of Candida albicans WO-1 : CAWG_05543		orf19.2943.5	0.617057		0		0		0.0655051
C1_10820C			0.843069	0.0508289				-1.24007	0.0130685	0.0981353				-2.02386	3.90732e-17	1.71152e-15		Putative aspartyl aminopeptidase; stationary phase enriched protein; mutation confers hypersensitivity to 5-fluorouracil (5-FU); Hog1-induced; planktonic growth-induced; rat catheter and Spider biofilm repressed	APE4	orf19.2335,orf19.9871	104.268		250.938		61.1266		84.1179
C2_06220C			-1.80579	0.238014				-0.341491	0.767596	0.908534				1.49823	0.115242	0.279761	MEC3	Putative DNA damage and meiotic pachytene checkpoint protein; increased transcription is observed upon benomyl treatment	MEC3	orf19.5485,orf19.12940	4.33892		4.26018		4.33867		15.1846
C1_09070W			0.940125	0.0484076				1.02534	0.0502731	0.230922				0.14278	0.541971	0.750508		Ortholog(s) have poly(A)-specific ribonuclease activity, role in nuclear-transcribed mRNA poly(A) tail shortening, postreplication repair and PAN complex localization	PAN2	orf19.4764,orf19.12228	20.4692		48.8891		53.4014		74.8122
C7_02140W			-1.80524	0.36153				-0.841423	0.664951	0.854409				0.956616	0.485781	0.706006		Ortholog of C. dubliniensis CD36 : Cd36_71960, Pichia stipitis Pignal : psti_CGOB_00136, Spathaspora passalidarum NRRL Y-27907 : SPAPADRAFT_63786 and Candida tropicalis MYA-3404 : CTRG_05049		orf19.6501,orf19.13854	0.202332		1.26886		0.158878		3.03658
C3_02070C			-1.80514	0.373373				-0.565804	0.705392	0.875743				1.26328	0.402842	0.633807		Has domain(s) with predicted oxidoreductase activity and role in oxidation-reduction process		orf19.1639,orf19.9207,orf19.1640	0.804824		0.289635		0.722483		0.994454
C6_04190C			1.80464	0.119545				2.35538	0.00403431	0.0458385				0.512025	0.557992	0.762896		Protein of unknown function; Spider biofilm induced		orf19.1075	4.21044		5.04418		26.6247		9.51662
CR_00600C	3.38115		1.80459	0.0891594	-1.57381	0.131312		1.44805	0.127658	0.385912	-4.18928			-0.283677	0.338118	0.566298		Ortholog(s) have role in endocytosis and actin cortical patch, cellular bud neck, cytoplasm localization	LDB17	orf19.7473	3.23661	85.431	22.5481	589.968	11.8427	27.9861	25.657	265.638
C1_08450C			0.934865	0.0396308				0.542292	0.304524	0.602329				-0.361783	0.0836193	0.22135	CDC42	Rho-type GTPase; required for budding and maintenance of hyphal growth; GGTase I geranylgeranylated; misexpression blocks hyphal growth, causes avirulence in mouse IV infection; shows actin-dependent localization to hyphal tip	CDC42	orf19.390,orf19.8020	131.238		151.481		243.811		161.098
C3_03060W	-2.87243	0.0729049	1.80306	0.140949	-4.17437	0.00235044	0.0354099	2.19615	0.0120766	0.0936768	-1.5681	0.0886662	0.34403	0.32707	0.701979	0.852576		Ortholog(s) have Rab guanyl-nucleotide exchange factor activity, role in ER to Golgi vesicle-mediated transport and TRAPPI protein complex, TRAPPII protein complex, TRAPPIII protein complex, cytosol, nucleus localization	BET5	orf19.302,orf19.7934	13.3209	910.492	21.354	262.53	66.4209	0	34.3778	134.353
C1_11370C			1.80266	0.0725305				0.871154	0.333091	0.629502				-0.887595	0.0721301	0.198138		Essential protein required for the DNA integrity checkpoint pathway; Spider biofilm induced	LCD1	orf19.666,orf19.8283,orf19.8284,orf19.667	2.55572		26.2456		6.13572		20.6617
C2_06360C			-1.79992	0.0826258				-1.83097	0.0170437	0.116662				0.0437385	0.954362	0.98286	MAK16	Putative constituent of 66S pre-ribosomal particles; Hap43-induced; repressed by prostaglandins; Spider biofilm induced	MAK16	orf19.5500,orf19.12955	72.2478		15.0389		38.6611		20.1925
C2_08120W			-1.79981	0.451479				-0.472603	0.806536	0.925337				1.34035	0.476455	0.698614	MAF1	Putative negative regulator of RNA polymerase III; decreased expression in hyphae vs yeast cells; caspofungin repressed; Spider biofilm repressed	MAF1	orf19.2173,orf19.9719	59.8824		6.81341		85.5177		73.5225
C5_04010C	0.338041	0.857223	-1.79959	0.339343	-0.143266	0.895915		-0.0263716			-0.600081	0.62564		1.829	0.150748	0.3353		Predicted protein of unknown function; Plc1-regulated		orf19.3210,orf19.10722	3.20079	0	0.797476	0	4.34992	0	4.20931	0
C1_13770C			1.79889	0.179668				2.03854	0.0258021	0.152801				0.172191	0.862924	0.936398		Ortholog(s) have mitochondrion localization	LCL3	orf19.5014,orf19.12481	9.59095		7.6992		41.8314		11.35
C4_05540W	4.50246	0.00512428	0.778114	0.214108	0.482682	0.706503	0.821488	-1.32363	0.0199452	0.129908	-3.90164	1.29244e-05	0.00129143	-2.02119	9.38107e-08	1.46223e-06	HOM3	Putative L-aspartate 4-P-transferase; fungal-specific (no human or murine homolog); regulated by Gcn2 and Gcn4; early-stage flow model biofilm induced	HOM3	orf19.1235,orf19.8820	59.1918	315.499	129.268	859.655	33.6185	199.84	45.6179	204.237
C5_00060C			-1.7975	0.195844				-1.20251	0.203457	0.493573				0.611994	0.539938	0.749171		Ortholog(s) have ubiquitin-protein transferase activity, role in anaphase-promoting complex-dependent catabolic process, protein ubiquitination and anaphase-promoting complex, nuclear periphery localization	APC4	orf19.5692	6.8896		3.12454		3.60159		6.06363
C2_08140C			0.918548	0.0242503				0.738338	0.160766	0.438855				-0.14633	0.384873	0.618042	PHM7	Putative transporter; fungal-specific; Hog1-repressed; repressed by 17-beta-estradiol, ethynyl estradiol; Hap43-induced; Spider biofilm induced	PHM7	orf19.2170,orf19.9716	79.6107		123.51		184.849		148.799
CR_01930C			-1.79257	0.0821438				-0.230448	0.769717	0.909663				1.60927	0.0198614	0.0749142	BIO2	Putative biotin synthase; induced by high iron; repressed by ciclopirox olamine; upregulated in clinical isolates from HIV+ patients with oral candidiasis; Hap43-repressed; Spider biofilm induced	BIO2	orf19.2593,orf19.10124	39.2515		11.3382		61.5088		43.5893
C3_00410C			-1.79201	0.477492				-2.00797	0.32	0.616317				-0.269115	0.903623			Ortholog of Candida albicans WO-1 : CAWG_02376		orf19.5424	0.548448		0		0		0
C5_04950C			0.912929	0.0455582				1.02165	0.0484052	0.226278				0.155356	0.528638	0.741791		Protein with a predicted transcription factor BTF3 domain; flow model biofilm induced	YGR266W	orf19.3983,orf19.11466	37.5148		50.842		98.8271		78.8094
C2_03370W	2.51732		-1.7898	0.255703	0.256331	0.830561	0.898484	-1.03661	0.362034	0.656521	-1.77691			0.778685	0.43367	0.663849	THI20	Putative trifunctional enzyme of thiamine biosynthesis, degradation and salvage; Spider biofilm induced	THI20	orf19.889,orf19.8508	4.24565	73.5242	3.27314	750.833	2.46367	193.284	7.17013	736.04
C1_10610W			-0.0934763	0.922364				-2.15536	0.00583768	0.0580377				-2.01161	6.57151e-05	0.000575703	FCY23	Putative transporter; Gcn4p-regulated; more similar to S. cerevisiae Tpn1p, which is a vitamin B6 transporter, than to purine-cytosine permeases	TPN1	orf19.1832,orf19.9390	33.8556		24.0441		9.13062		8.3444
C7_02600C			-1.78893	0.337319				-2.57001	0.0529367	0.235195				-0.749804	0.653045	0.824306		Pol protein of retrotransposon Tca2; separated by a stop codon from Gag protein orf19.2371; likely translated as single polyprotein with Gag, reverse transcriptase, protease, and integrase; rat catheter biofilm repressed		orf19.2372,orf19.9908	0.639549		0.0287974		0.100474		0.0188278
CR_01470W			0.836717	0.0470341				0.308039	0.531933	0.782891				-0.491944	0.0343552	0.11334	CSP37	Hyphal cell wall protein; role in progression of mouse systemic infection; predicted P-loop, divalent cation binding, N-glycosylation sites; expressed in yeast and hyphae; hyphal downregulated; stationary-phase enriched; GlcNAc-induced	OM45	orf19.2531,orf19.10066	669.461		768.005		1061.82		749.99
C5_04160W			-1.78488	0.151856				-3.50712	0.000356785	0.00839484				-1.53953	0.0155072	0.0619153	SDC1	Putative COMPASS/SET1C histone methyltransferase complex subunit	SDC1	orf19.3899,orf19.11380	66.3244		37.1753		11.987		18.5935
C1_05890W			-1.78477	0.422378				-1.8745	0.315088	0.612496				-0.0529066	0.973751	0.991417		Protein of unknown function; substrate for Kex2 processing in vitro; repressed by alpha pheromone in SpiderM medium; Spider biofilm induced; Bcr1-repressed in a/a RPMI biofilms		orf19.2460,orf19.9997	0.426391		0.302377		0.0500532		0.414882
C2_09530W			1.78386	0.19298				2.05168	0.0904897	0.31888				0.200229	0.704676	0.854229	EAP1	GPI-anchored cell wall adhesin; Efg1-regulated; mutant suppresses cell adhesion, filamentation, invasive growth defects of S. cerevisiae flo8 or flo11 mutant; biofilm induced; required for biofilm formation; Bcr1-repressed in a/a biofilms		orf19.1401	0.901037		10.3679		4.66051		16.5411
C3_00840C			1.78361	0.102808				0.0807184	0.922422	0.975744				-1.66533				Ortholog(s) have mitochondrion localization	AIM11	orf19.6156	21.7553		35.8141		25.4672		16.9574
C3_00860W	5.16172	0.0020707	1.90119	0.0396557	0.663485	0.516197		-0.155851	0.856937	0.946152	-4.08739	1.26686e-05	0.00129143	-2.00077	4.99313e-06	5.66423e-05	CSE4	Centromeric histone H3 variant; role in structural changes of centromeric nucleosomes during cell cycle; 4 nucleosomes bind 1 centromere, each has 1 Cse4 molecule during most of cell cycle, 2 molecules in anaphase; Spider biofilm repressed	CSE4	orf19.6163	12.3296	0	77.5904	652.888	13.6164	34.7282	26.9235	162.756
CR_08480C			-0.352988	0.424383				-2.41501	6.58971e-06	0.000404479				-1.98871	5.06864e-32	8.94615e-30		Ortholog(s) have structural constituent of ribosome activity and cytosolic small ribosomal subunit, nucleus localization	RPS29A	orf19.6415.1	1338.21		1758.29		373		606.621
C4_07120C			-0.857147	0.0469689				-0.996019	0.0467593	0.221801				-0.103266	0.693288	0.847944	MSH2	Putative DNA mismatch repair factor; transcript regulated by Nrg1; flucytosine repressed; transcript regulated by tyrosol and cell density	MSH2	orf19.3093,orf19.10605	42.9366		29.1802		29.0119		36.0629
C2_09900C	-3.79216		1.77904	0.0569474	-4.16669			0.899921	0.231617	0.526825	-0.907953	0.284067	0.622263	-0.903938	0.114027	0.278337	TIM23	Protein involved in mitochondrial matrix protein import	TIM23	orf19.1361,orf19.8941	26.8872	1203.96	72.5809	640.15	58.0421	91.6696	50.1761	426.642
C1_11910W			1.77862	0.0921261				1.15858	0.201442	0.490969				-0.572883	0.200226	0.405247		Putative nuclear pore-associated protein; Hap43p-induced gene; induced upon low-level peroxide stress; possibly an essential gene, disruptants not obtained by UAU1 method	THP1	orf19.5276,orf19.12741	5.32422		19.5797		14.5916		18.6799
C1_05860W	-3.14039	0.0763483	-1.77791	0.196805	0.640835	0.530886		-0.610593	0.568086	0.804133	3.44761	0.00499368	0.0690079	1.26941	0.173749	0.367105	PRN2	Protein similar to pirin; Hap43p-repressed gene		orf19.2463,orf19.10000	2.26185	0	4.43127	4.12669	2.95733	76.6575	13.2555	250.741
C6_00840W			0.299693	0.768731				-1.73726	0.0472137	0.223374				-1.97342	1.05101e-05	0.00011163	GPX2	Similar to glutathione peroxidase; induced in high iron; alkaline induced by Rim101; induced by alpha factor or interaction with macrophage; regulated by Efg1; caspofungin repressed; Spider biofilm induced		orf19.85,orf19.7730	44.1788		98.2037		16.1425		35.2007
C3_03460C			-1.77555	0.119242				3.71542	1.6804e-07	1.79042e-05				5.49114	1.92834e-09	3.78168e-08		Protein of unknown function; upregulated by fluphenazine treatment or in an azole-resistant strain that overexpresses CDR1 and CDR2; transcript possibly regulated by Tac1		orf19.344,orf19.7977	5.08183		1.26657		81.2282		76.0995
C2_00680C			-1.77536	0.209192				0.295	0.775247	0.911097				1.98274	0.0299648	0.102614	SOD5	Cu-containing superoxide dismutase; protects against oxidative stress; induced by neutrophils, hyphal growth, caspofungin, osmotic/oxidative stress; oralpharyngeal candidiasis induced; rat catheter and Spider biofilm induced		orf19.2060,orf19.9607	33.4675		2.63085		47.0519		13.7005
C1_12440W			1.77454	0.238309				1.29298	0.250989	0.549568				-0.469365	0.619699	0.80113		Putative RNA exonuclease; induced in a ssr1 null mutant	REX4	orf19.5220,orf19.12687	2.59328		8.73928		8.57478		7.9463
C3_04560W			-0.934508	0.0320408				-1.52638	0.00291325	0.0371357				-0.534043	0.0264245	0.0932981	MAK21	Putative 66S pre-ribosomal particle subunit; mutation confers hypersensitivity to tubercidin (7-deazaadenosine)	MAK21	orf19.5912,orf19.13333	54.809		45.9363		27.2943		42.0412
CR_03640C			-1.77297	0.065026				-1.57622	0.0273205	0.159101				0.254682	0.710004	0.856257		Ortholog(s) have role in protein targeting to mitochondrion and mitochondrial outer membrane, peroxisomal membrane localization	MSP1	orf19.4362,orf19.11840	95.9793		31.9988		58.273		48.5741
C3_06510C			-1.772	0.248868				-0.0767448	0.957359	0.987755				1.70304	0.0957013	0.245219	HST6	ABC transporter related to mammalian P-glycoproteins; functional homolog of S. cerevisiae Ste6p (a-pheromone transporter); required for mating of MTLa cells; a-type specific, not regulated during white-opaque or yeast-hyphal switching	STE6	orf19.7440	0.153649		0.261682		0.210303		1.1412
C1_11880W			1.77108	0.108862				1.05489	0.179787	0.463086				-0.766337	0.313845	0.540729		Ortholog(s) have structural constituent of ribosome activity and mitochondrial large ribosomal subunit localization	MRPL51	orf19.5279,orf19.12744	36.971		104.67		84.5348		80.112
C2_06430C			-1.76848	0.250416				-2.42352	0.0355049	0.187907				-0.621792	0.482362	0.702503		Ortholog(s) have role in ethanol metabolic process and mitochondrial inner membrane localization	SYM1	orf19.21,orf19.7692	18.6514		8.77798		4.06049		7.28381
C6_02240C			0.330948	0.556642				-1.72457	0.00486815	0.0519668				-1.97216	2.53757e-62	3.04559e-59	RPL10A	Predicted ribosomal protein; downregulated upon phagocytosis by murine macrophages; Hap43-induced; Spider biofilm repressed	RPL1A	orf19.3465,orf19.10969	2084.43		4385.31		1058.65		1514.04
C5_05490C			-1.03548	0.0348523				-1.27755	0.01975	0.129684				-0.190536	0.352486	0.583534	HTS1	Putative tRNA-His synthetase; downregulated upon phagocytosis by murine macrophage; stationary phase enriched protein; Spider biofilm repressed	HTS1	orf19.4051,orf19.11533	367.728		213.723		219.773		253.088
C1_05690C			-1.76587	0.403849				-0.933457	0.520251	0.775431				0.901766	0.62355	0.804196		Protein of unknown function; Spider biofilm induced		orf19.2481,orf19.10017	2.45314		0.0560283		1.46093		0.300414
C7_00250C			-1.76565	0.0744392				-2.39977	0.00597677	0.0590082				-0.517863	0.0403902	0.127732		Putative cytoplasmic RNA-binding protein; heterozygous null mutant exhibits hypersensitivity to parnafungin and cordycepin in C. albicans fitness test; Spider biofilm repressed		orf19.7097	139.658		76.1012		48.1697		70.6504
C3_03740W			1.76518	0.147586				0.715088	0.488551	0.754792				-0.967651	0.0410203	0.129219		Predicted ORF from Assembly 19; removed from Assembly 20; subsequently reinstated in Assembly 21 based on comparative genome analysis		orf19.6943,orf19.14205	21.4096		67.9969		43.8082		50.1003
C2_07440C	0.797531	0.544238	-1.76339	0.0530498	0.680064	0.561651	0.710263	-2.30786	0.00539731	0.0559664	-0.297442	0.665686	0.865905	-0.435766	0.0576185	0.1672		Ortholog(s) have sterol esterase activity, role in sterol metabolic process and integral component of membrane, lipid particle localization	YEH1	orf19.1887,orf19.9443	30.012	1107.6	36.3121	258.217	12.5939	1701.23	36.0531	334.592
C3_01620W	2.28428	0.0882739	1.2039	0.305854	3.32841	0.00640543	0.0593964	-0.793608	0.39539	0.685393	0.685031	0.383736	0.710464	-1.96889	0.00385356	0.0200566		Ortholog of C. dubliniensis CD36 : Cd36_81530, C. parapsilosis CDC317 : CPAR2_503590, Candida tenuis NRRL Y-1498 : CANTEDRAFT_115755 and Debaryomyces hansenii CBS767 : DEHA2D15334g		orf19.1681,orf19.9250	19.109	2.07325	34.0922	244.637	13.2641	227.654	11.269	542.248
C2_05110W			-1.03834	0.0289699				-0.855571	0.118537	0.372083				0.25536	0.157384	0.34583	LEM3	Putative membrane protein; mutation increases resistance to miltefosine; early-stage flow model biofilm induced	LEM3	orf19.3542,orf19.11026	139.45		128.981		115.646		205.569
C7_02480W			1.75917	0.104764				0.589174	0.539546	0.786535				-1.11835	0.0374317	0.120897		Ortholog(s) have unfolded protein binding activity, role in aerobic respiration, mitochondrial respiratory chain complex IV assembly, protein processing and mitochondrial inner membrane localization	COX20	orf19.6461,orf19.13819	10.0114		136.51		19.6194		92.1489
C1_02790W			-1.05622	0.0455533				-1.50019	0.00993557	0.0831203				-0.360047	0.0382986	0.123233	TIF34	Putative translation initiation factor eIF3, p39 subunit; mutation confers hypersensitivity to roridin A, verrucarin A; downregulated upon phagocytosis by murine macrophages; Spider biofilm repressed	TIF34	orf19.2967,orf19.10484	319.735		188.993		185.18		196.658
CR_10710C			-1.75763					-1.60852						0.279317	0.397445	0.629606	VPS52	Protein required for hyphal growth; has similarity to S. cerevisiae Vps52p	VPS52	orf19.7660	47.6519		20.4208		35.5274		34.6956
C5_05510C			-1.75453	0.481286				-2.03501	0.316889	0.613613				-0.273208	0.890337	0.948865		Protein similar to S. cerevisiae Ybr075wp; transposon mutation affects filamentous growth; clade-associated gene expression		orf19.4055,orf19.11537	1.19863		0.15073		0		0.160333
C4_00400W			-1.0988	0.0449779				-1.13164	0.0410641	0.205332				0.00428979	0.990297	0.994598	MNR2	Putative ion transporter; fungal-specific (no human or murine homolog)	MNR2	orf19.5667,orf19.13112	63.4999		30.414		42.861		39.6871
C2_09790W			-1.75311					-1.21255						0.63161	0.116861	0.282435		Ortholog of C. dubliniensis CD36 : Cd36_23880, C. parapsilosis CDC317 : CPAR2_806590, Candida tenuis NRRL Y-1498 : CANTEDRAFT_92769 and Debaryomyces hansenii CBS767 : DEHA2B13376g		orf19.1371,orf19.8951	24.4749		24.6374		21.8631		49.5515
C4_06620C			-1.75295	0.360514				-1.551	0.231154	0.52613				0.232824	0.861702	0.936185		Protein of unknown function; rat catheter and Spider biofilm induced		orf19.2870,orf19.10388	10.9162		5.73416		4.54934		8.24511
C1_08770W			0.781275	0.490824				-1.23475	0.204044	0.494522				-1.96425	4.94633e-13	1.42024e-11		Ornithine cyclodeaminase family protein; Sef1, Sfu1, and Hap43-regulated; ortholog of S. cerevisiae YGL159W and S. pombe SPAP11E10.01; rat catheter biofilm induced	YGL159W	orf19.4735,orf19.12197	29.2325		55.1523		15.0402		19.1897
C2_06920C			-0.0158031	0.984112				-1.98138	0.00823771	0.0725716				-1.96178	1.00062e-07	1.54363e-06		Ortholog(s) have cell periphery, cytosol, nucleus localization	YPL199C	orf19.2246,orf19.9786	27.8258		78.6529		8.10936		26.7958
CR_01220W			1.74841	0.364459				-1.2332	0.349262	0.644327				-2.9769	0.0366202	0.118788		Putative transporter; mutation confers hypersensitivity to toxic ergosterol analog; fungal-specific (no human or murine homolog)		orf19.3232,orf19.10742	1.65059		1.80134		0.759381		0.239537
C7_01000C			-1.7479	0.497402				-2.03501	0.316889	0.613613				-0.269115	0.903623			Putative protein of unknown function; transcription is positively regulated by Tbf1p; overlaps orf19.7015		orf19.7014	0.881851		0		0		0
CR_00460C			-1.74773	0.118583				-1.59466	0.0503112	0.230922				0.242204	0.75812	0.883006		Component of the SSU processome; predicted role in pre-18S rRNA processing; Spider biofilm induced	IMP3	orf19.7488	30.4781		24.4574		19.5304		37.2017
C3_01440C			1.74587	0.0855086				0.841706	0.242734	0.541999				-0.930155	0.232449	0.445237		Ortholog of Candida albicans WO-1 : CAWG_02476		orf19.1707,orf19.9274	24.9001		55.2793		52.6605		37.4066
CR_10440W			-1.74327	0.21281				-0.878199	0.349838	0.644336				0.871632	0.36504	0.595921		Putative subunit of an alternative replication factor C complex; role in DNA replication, genome integrity, homologous recombination-mediated repair and telomere homeostasis;	ELG1	orf19.7621	7.18886		5.49875		4.64727		12.9663
C7_00770W			-1.74162					-1.4364						0.488763	0.444581	0.672749		Protein of unknown function; induced by benomyl or in an azole-resistant strain overexpressing MDR1; induced by nitric oxide; Spider biofilm induced		orf19.7042	20.8529		5.69338		20.4867		11.6183
C1_12070C			1.74145	0.074777				1.2259	0.102809	0.344546				-0.468294				Protein of unknown function; induced by nitric oxide		orf19.5258,orf19.12723	6.78815		17.6781		18.2548		19.2417
C2_05200C			1.74079	0.0736555				1.18997	0.0977839	0.335471				-0.504941	0.445521	0.673444	SGO1	Component of the spindle checkpoint; cell-cycle regulated periodic mRNA expression	SGO1	orf19.3550,orf19.11034	7.59159		22.563		20.398		24.0338
C2_01440C	-1.3427	0.296389	1.73929	0.110096	-1.45424	0.189555	0.378564	1.47542	0.142167	0.408937	-0.479995	0.521056	0.790038	-0.175349	0.631696	0.809656		Ortholog(s) have ATP-dependent microtubule motor activity, plus-end-directed activity	DYN2	orf19.1448.1	10.3094	273.242	52.172	196.561	42.3677	55.1773	62.1139	207.723
CR_01250C			-1.73717	0.490113				-1.70905	0.410332	0.70153				0.0137106	0.994927			Protein of unknown function; transcript detected on high-resolution tiling arrays		orf19.3229,orf19.10739	0.709875		0		0		0.0545027
C7_01130C			-1.73684	0.479217				-2.85713	0.123392	0.379931				-1.0866	0.601203	0.791988		Protein of unknown function		orf19.6897	1.97309		0.0951713		0		0
C1_01170C			-1.73462	0.159151				-2.03756	0.0253904	0.151094				-0.212272	0.78135	0.894995	ZCF17	Putative Zn(II)2Cys6 transcription factor		orf19.3305,orf19.10815	12.9208		15.9009		6.63842		17.5603
C3_06490W			-1.10867	0.0470984				-0.788656	0.137942	0.401732				0.36705	0.318181	0.5443		Putative protein of unknown function; Hap43p-repressed gene; ortholog of S. cerevisiae YJL218W	YJL218W	orf19.7437	84.9551		50.6475		67.6513		84.2127
CR_00860C			0.629414	0.279989				-1.41472	0.0186658	0.124153				-1.96086	4.28913e-17	1.85173e-15	TMA19	Cell wall protein, ortholog of S. cerevisiae Tma19p (Ykl065cp)	TMA19	orf19.3268,orf19.10778	1775.1		3343.46		1085.69		1186.16
C1_12370W	0.452853	0.716088	1.73035	0.0520706	0.399048	0.691194		1.32503	0.110193	0.357486	-0.224358	0.75195	0.904485	-0.391492	0.331693	0.559284		Chaperone component; involved in assembly of alpha subunits into the 20S proteasome; flow model biofilm induced	IRC25	orf19.5227,orf19.12692	10.1193	9.3054	23.995	57.9608	31.6329	12.1641	25.1262	69.4329
C2_04280W	-0.262595	0.877477	-1.72941	0.314274	-0.908747	0.374381		-1.106	0.408511	0.700535	-0.712303	0.528764	0.796293	0.692192	0.497979	0.718129		Ortholog(s) have protein serine/threonine kinase activity, protein serine/threonine/tyrosine kinase activity, protein tyrosine kinase activity		orf19.792,orf19.8410,orf19.8411,orf19.1593,orf19.1594,orf19.791	3.39627	24.4643	4.18311	8.93514	2.0342	0	8.52873	8.30097
C4_03500C			-1.72882	0.323053				-4.78125	2.91722e-05	0.00131789				-3.08226	0.0540356	0.159033		Protein of unknown function; regulated by Tsa1, Tsa1B in minimal media at 37 degrees C		orf19.3378,orf19.10886	33.1614		1.18148		0.993644		0.0655179
CR_02900W			-1.726	0.436351				-3.95829						-2.26111	0.176752	0.371779		Pseudogene; formerly an ORF Predicted by Annotation Working Group that was subsequently removed from Assembly 20		orf19.2847.1	2.4502		0.9356		0		0.165151
C5_05130C			-1.72543	0.11298				-1.9458	0.0399828	0.202133				-0.0777712	0.766614	0.887604		Putative dephospho-CoA kinase; protein likely to be essential for growth, based on an insertional mutagenesis strategy	CAB5	orf19.4005,orf19.11488	37.5557		43.0338		21.0612		53.8768
C7_01250W			0.0111711	0.982324				-1.99363	0.000588333	0.012537				-1.95522	8.50901e-43	3.19141e-40	ASC1	40S ribosomal subunit similar to G-beta subunits; glucose or N starvation induced filamentation; required for virulence in mice; snoRNA snR24 encoded in ASC1 intron; repressed in stationary phase; GlcNAc-induced; Spider biofilm repressed	ASC1	orf19.6906,orf19.6906.1	2377.33		2621.87		897.645		912.182
C2_00560W			-1.7245	0.505416				-0.885215	0.709522					0.857932	0.639025	0.81349		Protein of unknown function; induced by alpha pheromone in SpiderM medium		orf19.2071,orf19.9618	0		0.0982609		0		0.40806
C2_02030W	-4.236		-3.32651	0.00484434	-6.5997			-5.36879			-2.62475	2.11332e-05	0.00168843	-1.95137	0.000419562	0.0029726	ARO3	3-deoxy-D-arabinoheptulosonate-7-phosphate synthase; aromatic amino acid synthesis; GCN-regulated; feedback-inhibited by phe if expressed in S. cerevisiae; decreased in stationary phase; flow model biofilm repressed	ARO3	orf19.1517,orf19.9092	287.978	4172.92	497.054	2082.9	13.0491	26.714	164.764	579.835
C2_00370W	0.111015	0.945718	-1.72099		-1.49435	0.148387		-2.27192			-1.58924	0.153247	0.46673	-0.458423	0.0727603	0.198832	PDR6	Putative pleiotropic drug resistance regulatory protein 6; transcript regulated by Nrg1; induced by alpha pheromone in SpiderM medium	KAP122	orf19.2094,orf19.9641	37.8974	13.2752	22.5897	8.66395	16.0165	0	21.6952	3.15364
C6_00670W	0.810105	0.557919	-1.72022	0.444453	0.637343	0.530825		-0.41242	0.849375	0.942655	-0.364083	0.667292	0.866509	1.37693	0.372142	0.603574	CDC14	Protein involved in exit from mitosis and morphogenesis; ortholog of S. cerevisiae Cdc14p, which is a dual-specificity phosphatase and cell-cycle regulator; suppresses S. cerevisiae cdc15-lyt1, dbf2-2, and (partially) tem1 mutant phenotypes	CDC14	orf19.4192,orf19.11669	0.53275	0	5.37038	146.237	2.04287	28.9199	23.0764	155.098
C1_10950C			-1.12242	0.0430017				-1.53892	0.00672946	0.0637537				-0.387787	0.292987	0.518789		Putative serine/threonine-protein kinase; possibly an essential gene, disruptants not obtained by UAU1 method	RIO1	orf19.2320,orf19.9856	24.8648		13.0866		11.4442		13.2533
C1_09420W			-1.71928	0.437174				-2.77301	0.081654	0.302559				-1.02708	0.587517	0.782096	LIP2	Secreted lipase; member of a differentially expressed lipase gene family; expressed in alimentary tract, but not oral tissue, during mouse oral infection; may have a role in nutrition and/or in creating an acidic microenvironment		orf19.4804,orf19.12267	1.25274		0.0824601		0.100536		0.0278327
CR_05830C	2.25247	0.127001	1.71843	0.0945372	0.482127	0.623962		0.757614	0.388217	0.678107	-2.08398	0.0253492	0.177327	-0.928858	0.0943096	0.243002	ISC1	Mitochondrial membrane localized inositol phosphosphingolipid phospholipase C; hydrolyzes complex sphingolipids to produce ceramide; mutant is viable	ISC1	orf19.6629,orf19.13950	4.70509	10.4409	21.896	383.647	9.54405	94.0332	16.7819	124.433
C1_05200C			-1.71768	0.0574146				-1.6417	0.0419499	0.20695				0.187917	0.58562	0.780784		Protein of unknown function; constitutive expression independent of MTL or white-opaque status; upregulated in a cyr1 mutant		orf19.446,orf19.8076	122.942		20.3492		77.6608		32.3436
C2_10240W	5.9212		0.463447	0.58164	0.11725	0.921961	0.956465	-1.53196	0.0316585	0.173485	-5.33778			-1.9442	1.18206e-05	0.000123152	GPD1	Glycerol-3-phosphate dehydrogenase; glycerol biosynthesis; regulated by Efg1; regulated by Tsa1, Tsa1B under H2O2 stress conditions; Sflow model and Spider biofilm induced	GPD1	orf19.1756,orf19.9325	86.3309	418.765	81.5706	1087.68	39.0898	298.81	28.0063	152.93
C1_10640C			-1.71423	0.0621557				-1.20989	0.130569	0.391825				0.620541	0.128732	0.298964	PEA2	Putative coiled-coil polarisome; predicted role in polarized morphogenesis, cell fusion, and low affinity Ca2+ influx; rat catheter biofilm induced	PEA2	orf19.1835,orf19.9393	44.7341		15.9146		39.3138		33.77
C1_04820C			-1.71345	0.19768				-1.9363	0.0343808	0.18414				-0.0960079	0.917457	0.963033		Ortholog(s) have role in ribosome biogenesis and mitochondrion localization	RTC6	orf19.760,orf19.8380	99.8971		51.0808		59.9389		61.0911
C1_14260C			-1.12512	0.0244569				-1.52009	0.00217667	0.0308875				-0.374656	0.302118	0.527806	TIF35	Putative translation initiation factor; repressed upon phagocytosis by murine macrophage; Spider biofilm repressed	TIF35	orf19.7236	400.373		167.846		191.402		166.87
C1_11960C			1.71261	0.0960946				0.882511	0.383951	0.676075				-0.774928	0.0222153	0.0819384		Ortholog(s) have endoplasmic reticulum localization	YPR170W-B	orf19.5269.1	11.9943		117.051		31.655		94.6351
C1_02500W			1.71081	0.0767095				1.12323	0.16696	0.446623				-0.567625	0.252858	0.470659		Ortholog(s) have role in mitochondrial respiratory chain complex IV assembly and mitochondrion localization	FMP32	orf19.2939,orf19.10456	23.829		28.1912		57.5152		27.1167
C7_00500W			-1.70818	0.517146				-1.36726	0.537395	0.785415				0.368972	0.861859	0.936185		Ortholog of Candida guilliermondii ATCC 6260 : PGUG_03499, Candida lusitaniae ATCC 42720 : CLUG_00410 and Candida albicans WO-1 : CAWG_05407		orf19.7070	0.263802		0		0		0.0831411
CR_10800C			-1.13448	0.0234468				-0.754776	0.165897	0.445045				0.421995	0.121543	0.290204		Putative Ca2+/H+ antiporter; oral infection upregulated gene; mutants have reduced capacity to damage oral epithelial cells	VNX1	orf19.7670	82.8729		42.4437		71.7982		75.0606
C5_02770W	5.59884	0.00165406	1.70726	0.135503	0.577218	0.550917		1.78445	0.027632	0.160039	-4.65071	1.44627e-05	0.00129143	0.0159352	0.984094	0.993315	MSW1	Protein similar to S. cerevisiae Msw1p, which is mitochondrial tryptophanyl-tRNA synthetase; Hap43p-repressed gene; likely to be essential for growth, based on an insertional mutagenesis strategy	MSW1	orf19.4299,orf19.11775	12.852	6.52382	18.2227	581.309	48.3878	70.5249	23.4617	106.098
C1_10040W	3.24396	0.0319288	-1.70605		1.62764	0.161266	0.343869	-1.82993			-1.19023	0.194797	0.536665	-0.109222	0.775779	0.89218	ERO1	Ortholog of S. cerevisiae Ero1; role in formation of disulfide bonds in the endoplasmic reticulum; fluconazole-induced; induced by Mnl1 under weak acid stress; Spider biofilm induced	ERO1	orf19.4871,orf19.12335	726.983	78.3166	121.203	482.393	241.136	390.695	160.277	832.117
C3_01490W			0.245239	0.702907				-1.7743	0.00580058	0.0578185				-1.94158	1.04026e-14	3.50706e-13	RPS7A	Ribosomal protein S7; genes encoding cytoplasmic ribosomal subunits, translation factors, and tRNA synthetases are downregulated upon phagocytosis by murine macrophage; Spider biofilm repressed	RPS7A	orf19.1700,orf19.9267	1462.35		2371.81		727.226		836.788
CR_10120C			-1.7029	0.202553				-3.05769						-1.15791	0.0980326	0.249277		Ortholog(s) have mitochondrion localization	RRG7	orf19.7588	12.7761		27.1055		3.61793		18.3067
C3_06200C			1.70238	0.0871217				0.945299	0.241819	0.540812				-0.724815	0.204092	0.410991	MMS21	Putative MMS21-SMC5-SMC6 complex component	MMS21	orf19.7413	13.1681		45.4414		29.7779		40.6015
CR_08940W			-1.70058	0.13198				-1.60769	0.024007	0.147196				0.163086	0.858545	0.93539		Ortholog(s) have tRNA (adenine-N1-)-methyltransferase activity, role in tRNA methylation and cytosol, nucleus, tRNA (m1A) methyltransferase complex localization	GCD14	orf19.7291	42.0454		18.8694		24.1983		26.9216
C5_03900W			-1.14548	0.0189081				-1.63597	0.0017367	0.0262927				-0.44109	0.0853724	0.224899	PGA56	Regulator of sorbose utilization; putative GPI-anchor; hypha and cell wall regeneration induced; colony morphology-related gene regulation by Ssn6; induced by Tbf1, Hap43; Spider biofilm induced		orf19.1105.2	9530.48		5877.35		4245.97		5836.98
C4_00850C			-1.69904	0.316463				-0.0645323	0.963457	0.98936				1.6484	0.116106	0.281631		Putative secreted acid sphingomyelin phosphodiesterase; possible Kex2p substrate		orf19.4707,orf19.12178	0.517046		0.576991		0.715093		2.37129
C1_06030C	-2.59524	0.093949	1.69848	0.0880748	-0.405916	0.682909		1.29954	0.123906	0.38027	2.08131	0.0519725	0.262889	-0.423878	0.388614	0.622138		Ortholog of S. cerevisiae Shg1; a COMPASS (Set1C) complex subunit that methylates histone H3 on lysine 4 and is required in transcriptional silencing near telomeres; repressed in an azole-resistant strain overexpressing MDR1	SHG1	orf19.2442,orf19.9978	15.026	37.6182	18.3004	12.9448	40.4103	27.9861	19.0516	137.936
C3_01050C			-1.69596	0.278008				-2.61139	0.0114485	0.0910596				-0.859324	0.512568	0.730276		Ortholog of C. parapsilosis CDC317 : CPAR2_401850, C. dubliniensis CD36 : Cd36_80970, Lodderomyces elongisporus NRLL YB-4239 : LELG_04407 and Candida orthopsilosis Co 90-125 : CORT_0E01890		orf19.2509,orf19.10045	6.01843		4.03465		1.25074		2.8827
CR_00370W			-1.181	0.0433089				-1.09404	0.0743802	0.288677				0.156114	0.309372	0.535643		Ortholog(s) have ubiquitin-protein transferase activity, role in protein ubiquitination involved in ubiquitin-dependent protein catabolic process and Cul3-RING ubiquitin ligase complex, cytoplasm, nucleus localization	CUL3	orf19.7497	26.9632		35.2966		19.06		53.4517
C4_04100C			1.69194	0.102532				0.586326	0.507925	0.768894				-1.15064	0.0487861	0.148086	ECM1	Putative pre-ribosomal factor; decreased mRNA abundance observed in cyr1 homozygous mutant hyphae; induced by heavy metal (cadmium) stress; Hog1p regulated	ECM1	orf19.5299,orf19.12758	11.1448		23.4495		18.5911		13.7866
C1_02100W			1.69104	0.166985				1.19413	0.136772	0.399974				-0.496296	0.596971	0.789428		Ortholog(s) have microtubule motor activity, protein homodimerization activity and kinesin complex localization		orf19.3667,orf19.11151	3.61515		8.15263		10.2277		7.56121
C7_02160W			-1.6907	0.108363				-1.42618	0.11533	0.366705				0.387235	0.321425	0.547819		Predicted DNA-directed RNA polymerase; role in transcription; Spider biofilm induced		orf19.6499,orf19.13852	5.80008		9.59037		3.54142		17.7663
C3_04080W	3.03987		-1.68947	0.283094	0.818055	0.3904	0.564044	-1.04373	0.347665	0.643061	-1.77136			0.655161	0.49964	0.719544		Ortholog of subunit 6 of the ubiquinol cytochrome-c reductase complex, a component of the mitochondrial inner membrane electron transport chain; Hap43-repressed gene	QCR6	orf19.913.2	248.299	1315.32	173.306	3430.95	142.6	2332.06	340.346	4097.5
C6_01750C			1.11643	0.279824				-0.905802	0.264625	0.560609				-1.93851	0.00273874	0.0149547		Ortholog(s) have role in cellular bud site selection and cytosol, nucleus localization	BUD17	orf19.3411,orf19.10914	14.0154		33.6657		8.76597		13.0233
C1_14560C			1.68762	0.501248				-0.241025	0.907938	0.969761				-1.94462	0.312639	0.539706		Predicted ORF in retrotransposon Zorro2 with similarity to retroviral reverse transcriptase proteins		orf19.7274,orf19.7273	0.0469913		0.293501		0.136401		0.0399077
C4_06970C			-1.68719	0.244724				-2.03655	0.0301452	0.168662				-0.430327	0.717073	0.859748	ZRT1	Putative zinc transporter; acts with Pra1 in sequestration of zinc from host tissues during infection; hyphal, macrophage-induced; alkaline induced upon adherence to polystyrene; induced in oralpharyngeal candidasis; Spider biofilm induced		orf19.3112,orf19.10624	42.6504		3.69606		11.1801		3.4346
C5_04540C			-1.68715	0.124978				-0.884686	0.296481	0.597085				0.880235	0.213002	0.421995		Ortholog of C. dubliniensis CD36 : Cd36_54170, C. parapsilosis CDC317 : CPAR2_100960, Candida tenuis NRRL Y-1498 : CANTEDRAFT_96367 and Debaryomyces hansenii CBS767 : DEHA2G24618g		orf19.3940,orf19.11422	13.4852		8.63813		11.369		20.3307
C2_01950C			0.792498	0.342882				-1.22379	0.125663	0.382829				-1.93255	1.33845e-15	5.02001e-14	AMN1	Putative negative regulator of exit from mitosis; Plc1-regulated; rat catheter biofilm induced	AMN1	orf19.1507,orf19.9083	8.80507		25.3395		5.04623		9.10975
CR_03330W			1.68408	0.0641901				1.39415						-0.323618	0.279893	0.502686		Putative protein of unknown function; Hap43p-repressed gene; S. cerevisiae ortholog YKR023W localizes to mitochondria	YKR023W	orf19.2391,orf19.9927	24.2773		25.2481		67.52		27.9625
C3_04240C			-1.68294	0.521625				-0.49191	0.828453					1.27533	0.530494	0.74247		Ortholog of Candida albicans WO-1 : CAWG_02737		orf19.5866,orf19.13288	0		0		0.164193		0.463018
C2_08260W			-1.68256	0.454559				-2.48743	0.131637	0.393199				-0.696667	0.65205	0.823794		Protein of unknown function; Hap43-repressed gene; by Rgt1; repressed in Spider biofilms by Bcr1, Tec1, Brg1, Rob1 and induced by Efg1, Ndt80; Spider biofilm induced		orf19.2220,orf19.9765	5.05678		3.79294		0.830269		3.40255
CR_07340C			-1.68159					-1.9331						-0.158402	0.57576	0.773653		Ortholog of C. dubliniensis CD36 : Cd36_32970, C. parapsilosis CDC317 : CPAR2_701710, Candida tenuis NRRL Y-1498 : CANTEDRAFT_106599 and Debaryomyces hansenii CBS767 : DEHA2E04488g		orf19.6135,orf19.13554	56.4603		44.5837		27.973		52.669
CR_05770W			-1.6808	0.0738839				-1.88812	0.0245508	0.148913				-0.143251	0.811684	0.910451		Ortholog of C. dubliniensis CD36 : Cd36_31170, C. parapsilosis CDC317 : CPAR2_205340, Candida tenuis NRRL Y-1498 : CANTEDRAFT_133521 and Debaryomyces hansenii CBS767 : DEHA2E21868g		orf19.6635,orf19.13956	4.61082		7.32814		1.66802		8.4891
C4_05760W			-1.22287	0.0382879				-1.15397	0.0583854	0.249484				0.101922	0.735111	0.871818	CGT1	mRNA 5' guanylyltransferase; small subunit of mRNA capping enzyme; binds an RNA Pol II C-terminal domain peptide; Cet1p and Cgt1p form a 2:1 complex; functional homolog of S. cerevisiae Ceg1p	CEG1	orf19.1261,orf19.8846	57.9501		33.7091		39.238		47.6048
C3_00120W			-1.67957	0.374169				-2.73608	0.106653	0.352031				-1.08502	0.377917	0.61063		Protein of unknown function		orf19.5464	1.44606		3.04847		0.0563098		2.05122
C5_02730C			1.67927	0.0691174				0.947947	0.221032	0.513362				-0.727239	0.120115	0.28798		Ortholog(s) have role in iron-sulfur cluster assembly, tRNA wobble uridine modification and cytosol, nucleus localization	CIA1	orf19.4293,orf19.11769	24.4189		46.7038		51.879		40.9674
C2_06210C			-0.433195	0.553721				-2.48454						-1.9308	9.25469e-21	5.7255e-19	SER1	Putative 3-phosphoserine aminotransferase; predicted role in serine and glycine biosynthesis; protein present in exponential and stationary yeast growth phases; Spider biofilm repressed	SER1	orf19.5484,orf19.12939	269.959		292.417		89.9505		106.007
C2_04440W			-1.67742	0.366562				0.0755789	0.963125	0.98936				1.7811	0.123666	0.292403		Ortholog of Candida albicans WO-1 : CAWG_04200		orf19.4508,orf19.11984	0.801155		1.17721		1.216		5.29731
C2_00210W			-0.889997	0.269356				-2.91913	0.000132003	0.00414123				-1.92217	5.44686e-48	3.63184e-45	RPL38	60S ribosomal ribosomal protein subunit; genes encoding cytoplasmic ribosomal subunits, translation factors, tRNA synthetases are downregulated upon phagocytosis by murine macrophage	RPL38	orf19.2111.2	1921		2451.13		502.273		870.41
C1_09590C			-1.67479	0.272542				-1.71164	0.0670365	0.27195				0.0242262	0.990455	0.994598	LIP10	Secreted lipase, member of a lipase gene family whose members are expressed differentially in response to carbon source and during infection; may have a role in nutrition and/or in creating an acidic microenvironment		orf19.4822,orf19.12285	6.38126		0.0111292		3.2846		0.0257845
C1_05920W	-3.85113		-1.67454	0.205969	-0.452396	0.668528		-0.160557	0.880939	0.957666	3.20041			1.52971	0.118145	0.285047		Protein of unknown function; induced during chlamydospore formation in both C. albicans and C. dubliniensis; Spider biofilm induced		orf19.2457,orf19.9993	0.722605	3.88323	1.04775	0	0.956603	0	3.8227	75.104
C3_02580C			1.67376	0.281265				-0.0291377	0.980154	0.995548				-1.62383	0.0315398	0.106414		Ortholog(s) have role in endosome organization, regulation of protein localization and BLOC-1 complex, endosome localization	KXD1	orf19.247,orf19.7878	20.6488		26.7493		25.1255		13.1062
C3_02760C			-1.23568	0.0488675				-0.943118	0.137378	0.400916				0.31802	0.0719655	0.198012		Protein required for normal filamentous growth; mRNA binds She3		orf19.267,orf19.7899	43.4266		27.5142		28.8286		45.7623
C1_08480C			1.67143	0.111295				1.06622	0.229605	0.523975				-0.594987	0.228413	0.439752	APS3	Component of the adaptor complex AP-3, which is involved in vacuolar protein sorting	APS3	orf19.393,orf19.8023	22.3742		40.1283		51.6156		38.0524
C5_03210C	0.338041	0.857223	-1.67029	0.447869	-0.143266	0.895915		-2.32157	0.144375	0.412198	-0.600081	0.62564		-0.624171	0.771192			Protein of unknown function		orf19.2657,orf19.10180	0.511258	0	0.00963707	0	0.0579824	0	0	0
C4_06700W			-1.66924	0.539276				-0.885215	0.709522					0.812855	0.696066	0.849963		Ortholog of Candida albicans WO-1 : CAWG_03159		orf19.3140	0		0		0		0.237982
C3_06580W			-1.66906	0.422581				-0.173998	0.933122	0.979394				1.45818	0.28372	0.506878	JEN1	Lactate transporter; induced by lactic acid, activated by Cat8; alkaline repressed by Rim101; localizes to plasma membrane; Spider biofilm induced	JEN1	orf19.7447	0.0282295		0.286011		0.116207		1.05927
C1_04790W			-1.66692	0.107705				-1.28819	0.0633239	0.260824				0.414161	0.642641	0.816187		Small subunit of the heterodimeric cap binding complex; component of the spliceosomal commitment complex; Spider biofilm repressed	CBC2	orf19.763,orf19.8383	124.701		15.0566		85.5734		25.8137
CR_08850W			-1.66686	0.511571				-1.88518	0.358065	0.651625				-0.269115	0.903623			Ortholog of Candida albicans WO-1 : CAWG_02163		orf19.7280	0.785018		0		0		0
C3_02470C			0.0739413	0.903924				-1.91918	0.00254535	0.0338052				-1.91833	3.61381e-20	2.10548e-18	RPL9B	Ribosomal protein L9; repressed upon phagocytosis by murine macrophages; repressed by nitric oxide; protein levels decrease in stationary phase; Hap43-induced; Spider biofilm repressed	RPL9B	orf19.236,orf19.7866	1705.9		2704.57		765.77		958.903
C1_02680C	0.532353	0.725293	1.66671	0.182361	0.787632	0.429218		1.01782	0.449829	0.728473	0.188671	0.852125	0.951158	-0.633796	0.02972	0.102148		Planktonic growth-induced gene		orf19.2958,orf19.10475	0.419361	3.15669	9.93449	35.3204	1.26525	44.6281	8.53478	60.6482
C6_00530C			-1.66649	0.204897				-1.72071						0.0403899	0.968414	0.988033		Ortholog(s) have role in mRNA splicing, via spliceosome and U1 snRNP, U2 snRNP, U2-type prespliceosome, U4/U6 x U5 tri-snRNP complex, U5 snRNP, cytosol, post-mRNA release spliceosomal complex localization	SME1	orf19.4205.1	85.3289		23.0368		55.2845		30.2552
C1_11250W			1.66536	0.102873				1.9623	0.0286736	0.16339				0.3459	0.339498	0.567343		Microtubule-binding protein of the cortical microtubule; delays exit from mitosis when the spindle is abnormally oriented; Spider biofilm repressed	BIM1	orf19.676,orf19.8293	10.9171		52.9316		55.0443		89.3656
C7_03830C			0.519107	0.522969				-1.52241	0.035956	0.189053				-1.91639	5.42584e-08	8.87205e-07		Ortholog(s) have role in posttranslational protein targeting to membrane and TRC complex, nucleus localization	YBR137W	orf19.7199	134.777		170.445		78.6823		63.6334
C2_08730W			-1.66369	0.0523836				-0.801294	0.253008	0.552608				0.95288	0.0726158	0.198618	MFG1	Regulator of filamentous growth; required for biofilm formation, virulence; interacts with Flo8 and Mss11	MFG1	orf19.3603,orf19.11086	30.3026		18.0325		32.2591		45.1079
C1_08010W			-1.24434	0.0384596				-1.57314	0.00965531	0.081622				-0.247328	0.219356	0.42906	DPM1	Dolichol-phosphate mannose synthase catalytic subunit; filament induced; Tup1-regulated; flow model and rat catheter biofilm repressed	DPM1	orf19.5073,orf19.12539	288.136		193.9		143.889		221.533
C1_05120W			1.66065	0.0926636				1.42277	0.101038	0.341137				-0.24466	0.526713	0.741618		Ortholog(s) have role in actin cortical patch localization, arginine transport, endocytosis, late endosome to vacuole transport, lysine transport, regulation of intracellular pH	YHC3	orf19.4059,orf19.11541	8.07984		30.4201		24.5018		36.3774
C7_02070W	-0.917721	0.557307	-1.66049	0.442078	-0.143266	0.895915		-0.885215	0.709522		0.602391	0.51939	0.789964	0.760872	0.572264	0.771894	GRX1	Putative glutaredoxin; induced in low iron		orf19.6510,orf19.13863	0	0	2.2739	24.8604	0	0	5.06876	60.125
C1_01000C			-1.65946	0.219629				-0.836409	0.358876	0.65184				0.800654	0.399112	0.630947		Phosphorylated protein of unknown function	ORC6	orf19.3289,orf19.10799	19.3461		9.15174		12.3271		20.5136
C2_03720W			1.65689	0.528166				-0.885215	0.709522					-2.5198	0.178268	0.37379	PGA16	Putative GPI-anchored protein		orf19.848,orf19.8468	0		0.845539		0		0
CR_07120C			1.50227	0.0701344				-0.439734	0.547577	0.790633				-1.91497	4.96978e-06	5.64842e-05		Ortholog of C. dubliniensis CD36 : Cd36_32700, C. parapsilosis CDC317 : CPAR2_204280, Candida tenuis NRRL Y-1498 : CANTEDRAFT_113831 and Debaryomyces hansenii CBS767 : DEHA2E03916g		orf19.9,orf19.7682	19.007		28.9681		16.2887		10.5612
C3_07850W			-1.65496	0.0813419				-2.2008	0.00734142	0.0670825				-0.413762	0.287863	0.511994		Protein similar to Pichia anomala YDL054c and S. cerevisiae Ydl054cp; transmembrane regions predicted; Hap43p-repressed gene	MCH1	orf19.6180	29.4745		29.2547		12.9128		30.0805
C6_04140C			1.65398	0.0949989				0.949662	0.259119	0.556752				-0.703831	0.0947309	0.243756		Ortholog of C. dubliniensis CD36 : Cd36_64990, C. parapsilosis CDC317 : CPAR2_600170, Candida tenuis NRRL Y-1498 : CANTEDRAFT_121753 and Debaryomyces hansenii CBS767 : DEHA2E19712g		orf19.4553	14.8444		35.9249		31.5945		31.611
C4_05120C			-1.65217	0.486751				-2.47824	0.184902	0.469489				-0.802984	0.691516	0.847241		Dubious open reading frame		orf19.741,orf19.8360	1.8765		0.133606		0		0.0529305
C3_05600W	-2.27347	0.131881	1.65191	0.44707	-1.97483	0.0761601		-0.739998	0.750642		-0.08384	0.932714	0.973163	-2.35743	0.0839243	0.221779	ATO6	Putative fungal-specific transmembrane protein		orf19.6995	0	22.4292	1.57343	5.03297	0.0208407	1.7151	0.315847	7.72938
C1_03950C			1.65144	0.174988				1.7273	0.0784213	0.297783				0.0132861	0.983409	0.993315		Protein of unknown function; Hap43-repressed gene		orf19.4470	10.2534		16.1617		37.5496		21.9682
CR_09090C			1.65081	0.136199				0.726708	0.464432	0.738773				-0.85059	0.0767468	0.208021		Ortholog of C. dubliniensis CD36 : Cd36_34510, Candida tropicalis MYA-3404 : CTRG_05938 and Candida albicans WO-1 : CAWG_02183		orf19.7305	3.40697		14.4955		7.07173		11.3591
C5_01480W			1.65076	0.158327				0.208249	0.786773	0.916819				-1.40086	0.123202	0.291992	FYV5	Protein with a predicted role maturation of 18S rRNA; rat catheter biofilm induced	FYV7	orf19.4143,orf19.11619	30.2156		22.0323		39.2986		12.7874
C3_02180C			-0.580758	0.383561				-2.58885	5.42282e-05	0.00212657				-1.91487	1.58487e-09	3.15973e-08		Deoxyhypusine synthase; catalyzes formation of deoxyhypusine, the first step in hypusine biosynthesis; Spider biofilm repressed	DYS1	orf19.1626,orf19.9194	90.2928		82.667		24.2611		29.5916
C2_04490W			-1.28048	0.0328149				-1.12072	0.0708684	0.282025				0.240364	0.310622	0.537215		Similar to HMG-box variant of S. pombe; Spider biofilm repressed	LSO2	orf19.4503,orf19.11979	311.327		138.106		241.282		221.608
C2_03820C	-0.201584	0.882567	-0.268009	0.657286	-2.62807	0.00985217	0.0711203	-2.24581	0.000452625	0.0101832	-2.40829	0.00269103	0.0509479	-1.91322	5.02364e-37	1.25612e-34	RPS9B	Predicted ribosomal protein; repressed upon phagocytosis by murine macrophage; transcript possibly regulated upon hyphal formation; Spider biofilm repressed	RPS9B	orf19.838.1	2731.06	5557.81	4069.81	5626.95	960.94	951.005	1453.03	2844.25
C4_01990W	1.67511	0.302218	1.64867	0.368201	-0.143266	0.895915		0.379716			-2.05574	0.0416583	0.229408	-1.41255	0.160981	0.351035		Protein with a predicted role in mitochondrial respiratory chain complex II assembly; rat catheter biofilm induced	SDH6	orf19.4593.1	6.21911	0	21.0862	190.685	9.10391	0	9.73933	68.9878
C1_10170W			-1.64859	0.398772				-2.39354	0.078629	0.297783				-0.742072	0.635885	0.811989		Putative adhesin-like protein; Hap43-repressed; rat catheter and Spider biofilm induced		orf19.4886,orf19.12350	2.34519		1.49706		0.372843		1.03699
C4_01720C	0.80576		-1.29486	0.00500225	-1.58406	0.193578	0.379683	-1.62216	0.00326299	0.0400567	-2.20622			-0.263563	0.102204	0.257483		Ortholog(s) have role in protein ubiquitination, telomere maintenance, transcription-coupled nucleotide-excision repair, ubiquitin-dependent protein catabolic process and nucleus localization	DEF1	orf19.4622,orf19.12092	645.19	3358.14	332.841	3785.15	326.467	1651.32	373.194	2753.56
C7_03260C			1.64821	0.143282				0.865532	0.349043	0.644133				-0.686131	0.164628	0.354935		Ortholog of C. dubliniensis CD36 : Cd36_72910, C. parapsilosis CDC317 : CPAR2_704100, Candida tenuis NRRL Y-1498 : CANTEDRAFT_113193 and Debaryomyces hansenii CBS767 : DEHA2E23100g		orf19.5129,orf19.12594	21.0572		66.4492		50.3188		59.2495
C4_02730C			1.64591	0.527261				-1.30845	0.554368	0.795868				-2.94632	0.131513	0.303541		Ortholog of Candida albicans WO-1 : CAWG_03525		orf19.2725	0.293381		1.29455		0		0
C1_06400C			-1.31239	0.0167469				-1.4433	0.0144933	0.104659				-0.0915221	0.69095	0.846893		Ortholog(s) have role in mRNA splicing, via spliceosome and nucleus, transcriptionally active chromatin localization	THP3	orf19.6271,orf19.13650	50.3108		39.8645		26.8391		49.7683
C1_02510W	-0.414007	0.749911	-1.64507	0.0553011	1.11745	0.269232		-1.54841	0.0442762	0.215072	1.19475	0.100933	0.361288	0.207621	0.56675	0.769124		Putative v-SNARE of the endoplasmic reticulum membrane; possibly an essential gene, disruptants not obtained by UAU1 method	BOS1	orf19.2940,orf19.10457	78.6753	0	26.9047	150.788	53.2069	67.9865	42.2364	529.795
C2_04120C			-1.64475	0.100535				-2.11568	0.00541828	0.0560385				-0.382211	0.558981	0.763279		Ortholog(s) have role in maturation of LSU-rRNA from tricistronic rRNA transcript (SSU-rRNA, 5.8S rRNA, LSU-rRNA) and nucleolus, preribosome, large subunit precursor localization	NOP12	orf19.809,orf19.8429	72.6854		37.9914		32.3768		37.4739
C2_05450C			-1.64394	0.303081				-0.647957	0.609372	0.827494				1.02908	0.281518	0.504481	MDJ2	Predicted component of the mitochondrial import motor; involved in protein import into mitochondrial matrix; early-stage flow model biofilm induced	MDJ2	orf19.3574,orf19.11058	7.27841		13.3441		5.88451		34.9264
C2_10590W	2.21212		1.64194	0.060704	-0.625278	0.592447	0.733153	1.18128	0.111464	0.359268	-2.67578			-0.436423	0.306154	0.53253	GAL4	Zn(II)2Cys6 transcription factor; involved in control of glycolysis; ortholog of S. cerevisiae Gal4, but not involved in regulation of galactose utilization genes; caspofungin repressed; Spider biofilm repressed	GAL4	orf19.5338,orf19.12798	113.441	174.852	98.5025	557.707	287.079	70.8161	105.268	358.199
C3_00740W			-1.64025	0.230201				-1.81897	0.04727	0.223376				-0.0691672	0.944384	0.978605		Ortholog of Candida albicans WO-1 : CAWG_02410		orf19.5382	47.9252		22.8579		26.2159		27.6763
C1_00520W			-1.63806	0.141077				-1.33578	0.0883768	0.315464				0.365681	0.652743	0.824134		Ortholog(s) have phosphatase activity, role in dephosphorylation and cytosol, nucleus localization	YOR283W	orf19.6056,orf19.13477	57.5739		30.2784		44.5825		49.6884
C6_00340C			-1.63784					-1.37621						0.356462	0.124175	0.293029		Ortholog(s) have metalloendopeptidase activity, role in cellular iron ion homeostasis, protein processing involved in protein targeting to mitochondrion, protein stabilization and mitochondrial matrix localization	OCT1	orf19.1195,orf19.8786	30.8186		29.2832		23.338		51.2515
C4_07030W			-1.6378					-2.04114						-0.330851	0.739881	0.873643	MET16	Putative 3'-phosphoadenylsulfate reductase; sulfur amino acid metabolism; reports differ on regulation during biofilm formation; fungal-specific; possibly an essential gene, disruptants not obtained by UAU1 method; Hap43p-repressed gene	MET16	orf19.3106,orf19.10618	191.777		58.0603		88.8899		58.7058
C3_05800W			1.63712	0.0556764				1.1688	0.121178	0.3764				-0.462501	0.265181	0.485464		Ortholog(s) have tRNA-intron endonuclease activity, role in tRNA-type intron splice site recognition and cleavage and mitochondrial outer membrane, tRNA-intron endonuclease complex localization	SEN54	orf19.7361	9.91967		18.1169		25.2685		18.6466
C1_07890C			0.375374	0.420307				-1.60797	0.00353033	0.0418819				-1.91282	3.46342e-26	3.58344e-24	ADE5,7	Phosphoribosylamine-glycine ligase and phosphoribosylformylglycinamidine cyclo-ligase; interacts with Vps34p; required for hyphal growth and virulence; flucytosine induced; not induced in GCN response, in contrast to S. cerevisiae ortholog	ADE5,7	orf19.5061,orf19.12528,orf19.5062	185.205		232.06		93.6476		84.0142
CR_10030W			-1.63281	0.0517586				-1.53703	0.048602	0.226823				0.228961	0.199087	0.403337	FGR34	Protein lacking an ortholog in S. cerevisiae; transposon mutation affects filamentous growth		orf19.7579	33.9595		35.9841		23.8891		57.4806
CR_03460W			-1.62785	0.128359				-1.07138	0.137216	0.400651				0.610601	0.454501	0.680819		Protein with a histone fold domain; similar to TAFII47 proteins from S. cerevisiae, Danio rerio, Drosophila melanogaster, human, and mouse	TAF3	orf19.4388,orf19.11866	56.319		23.958		47.6704		46.2636
CR_04770C			1.62708	0.134335				1.09371	0.223255	0.516478				-0.576637	0.329059	0.556093		Ortholog of C. dubliniensis CD36 : Cd36_30140, C. parapsilosis CDC317 : CPAR2_204040, Candida tenuis NRRL Y-1498 : CANTEDRAFT_114703 and Debaryomyces hansenii CBS767 : DEHA2G22880g		orf19.6315,orf19.13692	16.2373		57.6871		38.2211		50.1422
C2_06810C	3.60737	0.0168595	-0.584928	0.308074	0.311426	0.800095	0.882907	-2.56584	2.4663e-05	0.00118027	-3.21343	8.28218e-05	0.00523848	-1.91105	1.32163e-32	2.55843e-30	RPL11	Ribosomal protein; repressed by phagocytosis; colony morphology-related gene regulation by Ssn6; Hap43-induced; Spider biofilm repressed	RPL11B	orf19.2232,orf19.9774	3756.42	541.141	2941.23	5931.72	1003.26	751.058	1063.89	1813.74
C6_01000C			1.6262	0.127636				1.33411	0.0982607	0.335499				-0.358857	0.602437	0.792743		Ortholog(s) have translation regulator activity, role in regulation of translation and mitochondrion localization	AEP1	orf19.102,orf19.7749	12.0552		21.6288		33.3989		21.7978
C3_03720W			-1.62516					1.21395						2.92994	0.00640637	0.0307066	GTT11	Glutathione S-transferase, localized to ER; induced in exponentially growing cells, under oxidative stress; induced by nitric oxide; Spider biofilm induced		orf19.6947,orf19.14209	26.2387		15.6834		105.998		181.14
C7_01530W			-1.62491	0.511097				-0.460451	0.823202	0.934584				1.16026	0.55377	0.760104		Protein of unknown function; rat catheter biofilm repressed		orf19.6575,orf19.13928	0.282818		0		0.527887		0.38402
C1_05950C			0.216192	0.695172				-1.74877	0.0021824	0.0308875				-1.90944	1.19321e-09	2.40285e-08		Protein of unknown function; induced in high iron; repressed in core caspofungin response; ketoconazole-repressed; colony morphology-related gene regulation by Ssn6; possibly subject to Kex2 processing		orf19.2452,orf19.9988	101.237		76.7395		43.0571		27.672
C4_04890C			-0.244606	0.608691				-2.22648	4.74237e-05	0.00192663				-1.90871	7.65729e-25	7.53302e-23	RPL24A	Predicted ribosomal protein; downregulated upon phagocytosis by murine macrophage; intron in 5'-UTR; Hap43-induced; Spider biofilm repressed	RPL24A	orf19.3789	2487.89		3656.55		808.767		1324.19
C2_08900W			1.62327	0.0552032				1.47611	0.0580337	0.248647				-0.148226	0.576264	0.774157		Ortholog of C. parapsilosis CDC317 : CPAR2_806510, Candida tenuis NRRL Y-1498 : CANTEDRAFT_109089, Debaryomyces hansenii CBS767 : DEHA2B13508g and Pichia stipitis Pignal : PICST_59544		orf19.216.1	143.424		428.019		444.492		532.619
CR_00920W	3.1499	0.046462	1.62207	0.244355	0.539977	0.666386	0.796216	-0.659545	0.600776	0.82355	-2.54441	0.0020326	0.0434576	-2.16658			CCE1	Putative Holliday junction resolving enzyme; similar to S. cerevisiae Cce1p	CCE1	orf19.3264,orf19.10774	3.03912	313.584	21.204	4073.14	2.44848	715.956	7.01105	1980.89
C1_05910W	2.05684	0.109843	1.62169	0.063647	3.07551	0.00569524	0.0565747	2.22234	0.000797698	0.0155869	1.22966	0.065799	0.297271	0.660815	0.227139	0.438244	SIP5	Protein of unknown function; flow model, rat catheter and Spider biofilm induced	SIP5	orf19.2458,orf19.9995	22.2575	253.072	61.7339	218.495	122.62	2172.3	141.653	791.591
C1_04850C	0.0209436	0.988355	1.62075	0.21357	-0.143266	0.895915		-0.28562	0.829417	0.936312	-0.317189	0.690227	0.87241	-1.84402	0.0121489	0.0509472		Protein of unknown function		orf19.757.1	6.26238	0	32.6284	239.292	6.42894	0	11.9251	258.884
C1_05400C			-1.62038	0.276062				-1.63878	0.149879	0.42115				-0.0193168	0.981667	0.992603		Ortholog(s) have mitochondrial large ribosomal subunit localization	PTH4	orf19.425,orf19.8055	16.6381		21.4869		6.05572		26.9544
C7_01470C	-1.59462	0.200668	-1.61914		-1.43851	0.218721	0.407517	-1.33827			-0.0864075	0.904504	0.965204	0.373882	0.105149	0.262588	PRE10	Alpha7 (C8) subunit of the 20S proteasome; multiple phosphorylated residues; transcript induced upon filamentous growth; Spider biofilm repressed	PRE10	orf19.6582,orf19.13935	236.221	245.06	96.845	299.863	186.589	104.808	165.774	382.632
C1_07060C			1.61864	0.153816				0.741444	0.51238	0.769735				-0.874694	0.0627855	0.178651		Ortholog(s) have fungal-type vacuole localization	YIL156W-B	orf19.6198.1	6.42982		70.4675		15.0666		51.6162
CR_07640C	2.98143		-1.61773		0.573489	0.569558		-2.2743			-2.08033			-0.479823	0.253092	0.470802		Ortholog(s) have ATPase activator activity, role in positive regulation of ATPase activity, vacuolar transport and endosome localization	VFA1	orf19.6286,orf19.13665	24.9793	16.7462	36.3035	106.722	12.9881	27.0689	37.0371	165.711
C2_04720C			1.61715	0.0749685				1.90008	0.0190642	0.12606				0.28745	0.386263	0.619161	FGR51	Protein lacking an ortholog in S. cerevisiae; transposon mutation affects filamentous growth; Hap43p-repressed gene		orf19.156,orf19.7795,orf19.7796,orf19.7825,orf19.157,orf19.195	10.3081		25.6765		44.0006		43.8508
CR_01300W			-1.61709	0.44018				-2.79528	0.0406465	0.203665				-1.12599	0.555158	0.761088		Putative 12kDa subunit of mitochondrial NADH-ubiquinone oxidoreductase; gene has intron		orf19.3223.1	2947.87		234.628		414.671		115.6
C1_10570C			-1.61513	0.330858				-1.73204	0.130639	0.391825				-0.117123	0.922611	0.964971		Protein with predicted RNI-like domains; rat catheter biofilm induced		orf19.1005,orf19.8619,orf19.1003	2.88198		1.14799		0.910812		1.40538
CR_07750C			-1.61432					-1.80405						-0.070974	0.764549	0.885939		Ortholog(s) have role in maturation of 5.8S rRNA from tricistronic rRNA transcript (SSU-rRNA, 5.8S rRNA, LSU-rRNA), maturation of LSU-rRNA from tricistronic rRNA transcript (SSU-rRNA, 5.8S rRNA, LSU-rRNA)	DBP6	orf19.3704,orf19.11188,orf19.2632	40.7286		31.9262		25.3664		41.4476
C6_00080C			-1.61408	0.226162				-1.23311	0.249777	0.548648				0.409624	0.541691	0.750478		Protein of unknown function; opaque-specific transcript; fluconazole-repressed; induced in cyr1 mutant and in oralpharyngeal candidasis; Spider biofilm induced		orf19.6329	11.1026		17.1751		5.65693		28.5315
CR_00720W			1.61382	0.539423				-1.36726	0.537395	0.785415				-2.97716	0.12589	0.295169		Ortholog of Candida albicans WO-1 : CAWG_01431		orf19.3284	0.384608		1.1486		0		0
C1_04280C			1.61373	0.144714				1.59434	0.0797587	0.299846				-0.0419515	0.955928	0.982976		Ortholog(s) have dolichyl-phosphate-mannose-glycolipid alpha-mannosyltransferase activity and role in GPI anchor biosynthetic process	GPI18	orf19.1063,orf19.8665	1.7524		11.8829		6.39691		14.6798
C2_03880C	3.42644	0.0350184	-1.61272	0.545416	0.97438	0.452716	0.620024	-1.01468	0.661379		-2.05605			0.60765	0.772054	0.890638		Ortholog(s) have role in mRNA splicing, via spliceosome and U1 snRNP, U2 snRNP, U2-type prespliceosome, U4/U6 x U5 tri-snRNP complex, U5 snRNP, cytosol, post-mRNA release spliceosomal complex localization	SMX2	orf19.836.1	1.52722	270.77	0	435.302	0	396.443	3.89101	360.11
C3_05100C			-0.24884	0.68473				-2.25252	0.000417701	0.00956963				-1.90516	2.38837e-50	2.04752e-47	RPL18	Predicted ribosomal protein; Plc1p-regulated, Tbf1-activated; repressed upon phagocytosis by murine macrophage; Hap43p-induced; Spider biofilm repressed	RPL18A	orf19.5982,orf19.13403,orf19.5981.1	2843.37		3091.71		1050.74		1123.8
C1_05520W	-1.83438	0.231273	1.60926	0.0712503	-0.739974	0.477039		-0.0177213	0.977528	0.995278	0.908114	0.358568	0.688996	-1.57139	0.0175047	0.0681229		Protein of unknown function; induced by Sfu1; Spider biofilm induced		orf19.413,orf19.8043	20.8268	23.8058	20.0114	9.92876	24.4427	0	9.89362	38.5947
CR_04940W	2.13359	0.141782	-1.60858	0.0680797	2.98897	0.0206846	0.108462	-1.15368			0.414644	0.626075	0.848255	0.566651	0.135967	0.311664		Ortholog of C. dubliniensis CD36 : Cd36_30340, C. parapsilosis CDC317 : CPAR2_203900, Candida tenuis NRRL Y-1498 : CANTEDRAFT_113094 and Debaryomyces hansenii CBS767 : DEHA2G22374g		orf19.1806,orf19.9373	44.0548	18.768	41.8871	197.526	41.048	152.141	81.0166	354.175
C3_01220W	7.00815		1.6083	0.141185	5.02639			1.80644	0.132364	0.393415	-1.31782			0.186038	0.689833	0.846043		Putative transcription factor with zinc finger DNA-binding motif		orf19.1729,orf19.9297	0.669426	0	22.459	170.14	4.05489	455.174	36.3824	328.699
C2_02220C			1.60821	0.238649				3.55005	0.0037614	0.043705				2.00361	0.0154332	0.0617668		Protein of unknown function; F-12/CO2 early biofilm induced		orf19.1539,orf19.9113	0.0316621		0.99568		3.50494		5.30169
CR_00420W	-0.659783	0.702939	1.60712	0.0808249	-0.143266	0.895915		1.16355	0.147177	0.416597	0.30648	0.774815	0.916734	-0.400128	0.447929	0.67487		Predicted membrane transporter; fucose:proton symporter family member, MFS superfamily; flow model biofilm induced	BSC6	orf19.7490	3.61322	0	9.13832	17.8703	9.65873	0	9.71254	45.8904
C2_07170C	4.88912		1.6059	0.0543447	1.95438	0.0947136	0.253423	1.98636	0.0127123	0.0971401	-2.30119			0.355445	0.294638	0.520036	AFT2	Putative Aft domain transcription factor; role in regulation of iron metabolism, oxidative stress, adhesion, hyphal growth, colony morphology, virulence; complements S. cerevisiae aft1 mutation; Spider biofilm induced	AFT2	orf19.2272,orf19.9812	2.60611	14.3065	16.473	204.17	12.8448	112.591	27.8034	267.475
C6_04600W	0.181674	0.908475	1.603	0.265424	0.427076	0.679562		1.32381	0.251867	0.55085	0.00766448	0.99393	0.995898	-0.309195	0.59393	0.787141	DAC1	N-acetylglucosamine-6-phosphate (GlcNAcP) deacetylase; N-acetylglucosamine utilization; required for wild-type hyphal growth and virulence in mouse systemic infection; gene and protein are GlcNAc-induced; Spider biofilm induced		orf19.2157,orf19.9704	6.46258	0	16.8525	82.888	16.7606	41.9791	19.2987	111.017
C7_03280C			1.60196	0.0924148				2.1579	0.0013524	0.0218199				0.61089	0.351998	0.583197		Protein of unknown function; induced by ketoconazole; Spider, F-12/CO2 and flow model biofilm induced	YLR149C	orf19.5125,orf19.12590	18.4899		28.9035		96.4237		64.0131
CR_07360W	-1.31504	0.276039	-1.3486	0.0433443	-0.415444	0.687086		-1.62502	0.0156291	0.110184	0.7074	0.331558	0.669289	-0.172221	0.379378	0.611858	PIF1	DNA helicase and 3'-5' exonuclease; decreased transcription is observed upon fluphenazine treatment	PIF1	orf19.6133,orf19.13552	20.7968	55.7334	21.8388	161.618	12.2032	63.944	26.3148	344.725
CR_05140W			1.60077	0.094033				1.2807	0.113114	0.362312				-0.306136	0.534307	0.746526		Integral membrane protein of the ER; role in the synthesis of beta-1,6-glucan in the cell wall; S. cerevisiae ortholog required for cell viability; Spider biofilm induced	KEG1	orf19.640,orf19.8254	14.9904		23.5827		40.4241		27.0063
C1_13820C			1.5979	0.195068				-0.149328	0.874902	0.953525				-1.65931	0.0162114	0.0640873		Protein of unknown function; Hap43-induced; Spider biofilm induced		orf19.5020,orf19.12487	12.5252		22.9276		13.6082		10.9334
C2_03600W			1.59724	0.0721722				2.58567	0.00112153	0.0194377				0.964801	0.0397079	0.126211	BMT8	Putative beta-mannosyltransferase, member of a 9-gene family including characterized BMT genes with roles in beta-1,2-mannosylation of cell wall phosphopeptidomannan; transposon insertion in promoter region causes decreased colony wrinkling		orf19.860,orf19.8479	2.69625		11.8552		18.1394		29.7599
C5_03520W			-1.59669	0.395134				0.0958156	0.937137	0.980105				1.72413	0.231741	0.444163		Predicted ORF from Assembly 19; removed from Assembly 20; subsequently reinstated in Assembly 21 based on comparative genome analysis		orf19.6661	1.64704		0.921748		2.29489		4.09476
C1_12080W			-1.59666					-1.28399						0.421732	0.245015	0.460642	LCB4	Putative sphingosine kinase; Tac1p-regulated expression; rat catheter biofilm induced	LCB4	orf19.5257,orf19.12722	36.539		26.1573		30.7034		46.4378
CR_03260W	4.90988		-1.59645	0.277771	1.25232	0.226999		-0.0017511	0.998711	0.999867	-3.23607			1.62455	0.0787821	0.211153		Putative aminotransferase; Hap43-repressed; homozygous Tn insertion decreases colony wrinkling in filament-inducing conditions, does not block true hypha formation in liquid media; rat catheter and Spider biofilm induced	YGR127W	orf19.2397.3,orf19.2397.2	21.9671	0	15.4766	438.708	27.4406	152.369	59.5345	297.049
C2_01380W			0.218262	0.675985				-1.76462	0.00144596	0.0226816				-1.90126	8.11458e-14	2.47186e-12	PLB4.5	Phospholipase B; Hog1-induced; regulated by Ssn6; putative GPI-anchor; repressed during cell wall regeneration; clade-associated gene expression; Hap43-induced; rat catheter and Spider biofilm repressed		orf19.1442,orf19.9017,orf19.9018,orf19.1443	233.47		186.428		105.128		68.9157
C4_07080C	2.50913	0.111961	-1.34992	0.0443464	1.10042	0.282656		-1.37552	0.0271405	0.158329	-1.68892	0.134837	0.424653	0.0514235	0.896089	0.951084		Protein with t-SNARE domains and a microtubule associated domain; Hap43-induced gene; repressed by alpha pheromone in SpiderM medium		orf19.3100,orf19.10613	24.9132	10.5223	14.4559	12.0177	15.8052	54.7887	20.197	1.74976
CR_02350C	-0.0811754	0.95292	1.5923	0.0547875	1.54898	0.202237	0.390391	2.07047	0.00227898	0.0315427	1.42188	0.0514569	0.26212	0.527615	0.284263	0.507698	GEF2	Member of the voltage chloride channel family; Hap43p-repressed gene		orf19.3734,orf19.11219	5.91187	161.717	18.8122	57.3159	29.2673	365.872	38.2789	217.226
C3_02200W			1.59046	0.341484				0.163301	0.884377	0.958556				-1.31282	0.283471	0.506584		Ortholog of C. parapsilosis CDC317 : CPAR2_405060 and Candida orthopsilosis Co 90-125 : CORT_0C04470		orf19.1624.1	15.4098		48.8872		22.1094		31.0036
C1_07400C			-1.59011	0.157611				-1.36649	0.132342	0.393415				0.369228	0.494481	0.714171		Ortholog of C. dubliniensis CD36 : Cd36_06910, C. parapsilosis CDC317 : CPAR2_208560, Candida tenuis NRRL Y-1498 : CANTEDRAFT_95854 and Debaryomyces hansenii CBS767 : DEHA2F25982g		orf19.4428,orf19.11906	26.1027		17.8964		21.1454		31.6338
CR_07910C	2.2783	0.124295	-1.35861	0.018815	0.925946	0.338		-0.924748	0.125825	0.382829	-1.70449	0.0829095	0.332164	0.4714	0.0596047	0.171354		Protein involved in transcription-coupled nucleotide excision repair of UV-induced DNA lesions; Spider biofilm induced	RAD26	orf19.607,orf19.8240	18.2151	4.82515	17.2929	68.206	13.3875	23.7806	31.6311	25.2594
C2_03840C	-0.0186936	0.989034	1.58998	0.163453	-0.293829	0.797925	0.882907	1.40657	0.116316	0.368802	-0.227116	0.759866	0.908349	-0.118213	0.866261	0.93733	INO4	Transcription factor; activator that forms a heterodimer with Ino2; likely regulates genes involved in phosphatidylcholine and phosphatidylinositol biosynthesis, fatty acid beta-oxidation, and peroxisome biogenesis; gene has intron	INO4	orf19.837.1	15.9195	174.197	43.3751	182.471	52.2194	121.287	54.535	428.947
C1_06130C			1.58913	0.0593715				2.627	2.26155e-05	0.00110408				1.09422	0.112605	0.275588	HAC1	bZIP transcription factor; role in unfolded protein response and control of morphology; transcript undergoes atypical splicing at C terminus under ER stress; induced during mating and by caspofungin; mRNA binds She3; Spider biofilm induced	HAC1	orf19.2432,orf19.9968	58.1236		55.9432		462.219		175.981
C1_13920W			-1.36578	0.00981608				-1.11025	0.0472301	0.223374				0.314593	0.215069	0.424271	DOS2	Protein of unknown function; induced during planktonic growth	DOS2	orf19.5030,orf19.12497	149.709		53.3539		98.9329		87.9193
C7_01290W			1.58169	0.221722				0.878968	0.272053	0.569805				-0.732135	0.473116	0.696216	MED11	Subunit of the RNA polymerase II mediator complex	MED11	orf19.6909	23.7878		36.4826		50.8282		28.6355
CR_01910C			-1.57898	0.446312				-2.59654	0.0791174	0.298647				-0.987081	0.544389	0.752562		Putative dethiobiotin synthetase; transcript upregulated in clinical isolates from HIV+ patients with oral candidiasis; Hap43-repressed; GlcNAc-induced protein; Spider biofilm induced	BIO4	orf19.2590,orf19.10121	2.75413		0.891989		0.403386		0.533008
C1_10180C			-1.57846	0.188601				-0.877358	0.368226	0.660605				0.682583	0.111892	0.274516	ECM21	Predicted regulator of endcytosis of plasma membrane proteins; fluconazole induced, alkaline induced by Rim101; repressed by caspofungin and in azole-resistant strain overexpressing MDR1; flow model, rat catheter and Spider biofilm induced	ECM21	orf19.4887,orf19.12352	88.1135		35.4792		53.0246		77.3792
C3_06820C			-1.36871	0.0332136				-1.19018	0.0403327	0.202994				0.228212	0.609388	0.795451	TAF12	Essential component of transcription factor TFIID complex, involved in transcription regulation		orf19.6820,orf19.14112	67.6565		25.854		45.9539		38.8344
C1_10390C			-0.492899	0.441831				-2.4774	0.000154909	0.00459316				-1.89762	2.04467e-26	2.27223e-24	RPL42	Putative 60S ribosomal subunit protein; colony morphology-related gene regulation by Ssn6; Spider biofilm repressed	RPL42A	orf19.4909.1	2039.51		4066.38		639.224		1490.93
C7_01510W	-0.655966	0.684161	-1.57598	0.164383	0.98388	0.329934		-1.65314			1.37739	0.211958	0.557954	0.0565792	0.881912	0.944783		Predicted membrane transporter; vesicular neurotransmitter (VNT) family, major facilitator superfamily (MFS); repressed in core caspofungin response; induced in oralpharyngeal candidasis; Spider biofilm induced		orf19.6578,orf19.13931	34.9824	0	17.351	10.8305	23.5536	113.874	23.2637	89.7001
CR_00870C			-1.57349	0.297021				-1.80968	0.114893	0.365933				-0.0779773	0.919469	0.964602		Ortholog(s) have palmitoyltransferase activity and role in ascospore wall assembly, cortical actin cytoskeleton organization, establishment of cell polarity, protein palmitoylation, regulation of exocytosis, vacuole fusion, non-autophagic	SWF1	orf19.3267,orf19.10777	12.2234		8.28918		8.85197		10.3466
C1_07650W	0.444851	0.782197	-1.57346	0.539418	0.0652764	0.956077	0.978672	-1.51941	0.480206	0.747855	-0.600081	0.62564		0.0137106	0.994927			Protein of unknown function; Hap43-repressed gene		orf19.2779,orf19.10295,orf19.10296,orf19.2780	0.269509	18.1703	0	0	0	12.9061	0.032381	0
C2_04690C	1.38351	0.32598	1.57245	0.0717847	-0.460436	0.658153	0.79184	0.694123	0.326237	0.622524	-1.44892	0.0853394	0.334912	-0.818058	0.12282	0.291552	TPO5	Putative polyamine transporter; mutation confers hypersensitivity to toxic ergosterol analog; hyphal induced; macrophage induced	TPO5	orf19.151,orf19.7792,orf19.153	6.37745	58.8948	20.8003	110.763	12.7523	45.2391	17.3012	139.856
C3_02090C			-1.40307	0.0379291				-1.55635	0.0152618	0.108135				-0.047739	0.885777	0.946669		Ortholog(s) have cytosol, nucleus localization		orf19.1637,orf19.9205	55.1402		52.5786		31.4559		71.0541
C3_06540C			-1.5701	0.247986				-2.2233	0.040303	0.202994				-0.607163	0.197964	0.401753		Ortholog of C. dubliniensis CD36 : Cd36_86510, C. parapsilosis CDC317 : CPAR2_206110, Candida tenuis NRRL Y-1498 : CANTEDRAFT_112184 and Debaryomyces hansenii CBS767 : DEHA2F17292g		orf19.7443	91.8636		26.3513		22.7879		24.4899
C1_05720W			-0.931481					-3.01911						-1.88897	0.000614461	0.00416653		60S ribosomal protein L7; snoRNA snR39b encoded within the 2nd intron	RPL7A	orf19.2478.1	2507.74		4615.32		794.786		1802.11
C6_02110W	0.99514		1.56942	0.108678	-1.09993	0.27084		0.22088	0.829266	0.936312	-1.75581			-1.25695	0.0147262	0.0593898		Ortholog of C. dubliniensis CD36 : Cd36_62270, C. parapsilosis CDC317 : CPAR2_602240, Candida tenuis NRRL Y-1498 : CANTEDRAFT_114419 and Debaryomyces hansenii CBS767 : DEHA2E04884g		orf19.3498,orf19.10992	2.11909	203.465	26.0705	272.063	3.23371	105.787	15.6212	442.785
CR_09180W	-0.653437	0.572954	-1.5684	0.262765	-0.71245	0.461395		-1.04232	0.303485	0.601556	-0.125305	0.865491	0.952171	0.56881	0.553759	0.760104	CDG1	Putative cysteine dioxygenases; role in conversion of cysteine to sulfite; transcript regulated upon white-opaque switch; rat catheter, Spider and flow model biofilm induced		orf19.7314	7.46015	12.2662	6.46278	34.2713	4.58227	15.6072	11.9854	47.5185
C7_00140C			-1.4179	0.0205274				-0.944874	0.115088	0.366334				0.517411	0.0793771	0.212085		Ortholog(s) have cytosol, nucleus localization	YGL242C	orf19.7109	163.405		82.8085		114.884		165.026
C5_03080C	2.00831	0.162499	1.56798	0.129292	2.0821	0.0789708		0.553421	0.507877	0.768894	-0.377765	0.668719	0.86762	-1.00165	0.0790684	0.211358		Predicted membrane transporter; monocarboxylate porter (MCP) family, major facilitator superfamily (MFS); Spider biofilm induced; rat catheter biofilm repressed	ESBP6	orf19.4337,orf19.11813,orf19.4338	7.9912	15.4968	21.2058	96.8462	12.7697	77.7658	15.8041	108.665
C3_05240C			0.586104	0.239318				-1.36792	0.0139385	0.102065				-1.88527	1.5634e-22	1.23447e-20	RPL8B	Predicted ribosomal protein; regulated upon yeast-hypha switch; repressed upon phagocytosis by murine macrophage; Spider biofilm repressed	RPL8B	orf19.6002,orf19.13423	1188.51		1888.94		687.15		688.817
C1_02930C			-1.47121	0.00102837				-1.11504	0.0366268	0.191333				0.389019	0.195453	0.398408	MST1	Ortholog(s) have role in mitochondrial threonyl-tRNA aminoacylation and mitochondrion localization	MST1	orf19.2984,orf19.10501	21.7981		20.901		13.3777		36.3731
C1_04050C			-1.56196	0.505215				-1.8821	0.237941	0.534044				-0.269115	0.903623		MFALPHA	Alpha factor mating pheromone precursor; three copies of pheromone that are proteolytically processed by Kex2p and possibly by Orf19.5851p; required for alpha cells to mate; expressed specifically in opaque phase MTLalpha/MTLalpha cells		orf19.4481,orf19.11961	4.31675		0		1.06477		0
C2_07730W			-1.48145	0.0324513				-1.63351	0.0161438	0.112033				-0.0587789	0.789858	0.898397	YVC1	Putative vacuolar cation channel shock; repressed by alpha pheromone in SpiderM medium; flow model biofilm repressed	YVC1	orf19.2209,orf19.9754	90.0474		96.8879		52.7177		123.859
C2_01190C	-1.30895	0.370381	1.5613	0.07164	0.772733	0.416393		1.61986	0.0405052	0.203499	1.82175	0.0909752	0.345251	0.0550802	0.87445	0.940763		Ortholog(s) have fungal-type vacuole membrane localization	YPL162C	orf19.2006,orf19.9557	10.6253	64.3353	19.8981	10.2396	36.2574	134.929	28.2524	99.6098
C1_03120W			1.56116	0.0726906				0.888693	0.213453	0.506245				-0.635269	0.169853	0.361972		Ortholog(s) have fungal-type vacuole localization	YDR262W	orf19.3004,orf19.10522	53.4996		100.519		114.346		91.8715
C3_00130C			-1.48605	0.0111311				-1.45617	0.0127788	0.0972534				0.108579	0.707874	0.85526		mRNA polyadenylation regulating protein; Hap43-repressed; transcript is upregulated in RHE model of oral candidiasis and in clinical isolates from HIV+ patients with oral candidiasis; Spider biofilm repressed	PBP1	orf19.5459,orf19.12914	125.49		107.29		71.6853		159.016
C1_03010W			-0.950005					-2.95919						-1.88248	2.41159e-30	3.44571e-28	RPP1A	Conserved acidic ribosomal protein; likely role in regulation of translation elongation; interacts with Rpp2B; 1 of 4 similar C. albicans ribosomal proteins (Rpp1A, Rpp1Bp, Rpp2A, Rpp2B); Hap43-induced; Spider biofilm repressed	RPP1A	orf19.2992,orf19.10509	1768.21		2965.04		503.06		1094.51
C7_01460C			1.56043	0.0924228				0.951666	0.234154	0.529754				-0.605209	0.146865	0.330068		Protein of unknown function; induced by alpha pheromone in SpiderM medium		orf19.6583,orf19.13936	7.88015		16.6615		16.7944		15.6146
C4_06990W	3.90152	0.00619903	-1.55965	0.228072	1.00293	0.318869		-1.84432			-3.1395	0.000690837	0.0215141	-0.107668	0.807131	0.907789		Possible mannosyltransferase; Spider biofilm induced		orf19.3110,orf19.10622	10.4011	0	13.8277	122.258	7.72777	25.2849	17.5097	17.8001
C1_06040W			-1.49594	0.0397305				-1.45755	0.0385122	0.197708				0.139807	0.52032	0.736773	RTT101	Putative cullin subunit of E3 ubiquitin ligase complex, involved in response to DNA damage; induced by alpha pheromone in SpiderM medium	RTT101	orf19.2440,orf19.9976,orf19.9977,orf19.2441	18.1344		16.9703		11.4108		25.5186
C5_01530C	5.33215		-1.5584	0.11727	-1.46826	0.162321		-2.45685	0.00326132	0.0400567	-6.2976			-0.780834	0.111513	0.273921		Ortholog of C. dubliniensis CD36 : Cd36_50820, C. parapsilosis CDC317 : CPAR2_501670, Candida tenuis NRRL Y-1498 : CANTEDRAFT_115294 and Debaryomyces hansenii CBS767 : DEHA2E13464g		orf19.4148,orf19.11624	26.7526	108.875	32.1274	862.716	9.33263	0	24.6447	87.6939
CR_06820W	3.05294	0.0308757	1.55831	0.136263	1.95474	0.0733329		0.690231	0.445781	0.72459	-1.47439	0.0934811	0.349518	-0.938449	0.0157019	0.0625679		Ortholog(s) have mitochondrion localization	AIM19	orf19.1852,orf19.9410	30.5412	0	58.1652	368.135	51.7548	144.667	39.5894	154.455
CR_01410C			-1.50651	0.01402				-1.83211	0.00265446	0.0346984				-0.235216	0.447809	0.674862		Putative protein of unknown function; Hap43-induced; required for normal biofilm growth; F-12/CO2 early biofilm induced	YNL035C	orf19.2527,orf19.10062	55.0237		25.3441		25.305		29.7809
C1_05500W			-1.54585	0.0247246				-1.11373	0.103491	0.346013				0.531332	0.0187506	0.0717159	RSM22	Predicted mitochondrial small ribosomal subunit; rat catheter and Spider biofilm induced	RSM22	orf19.414,orf19.8044	16.2122		10.5256		13.4864		20.5131
C1_00090W			-1.55741	0.310701				-0.972175	0.425225	0.713156				0.616627	0.564482	0.768181		Ortholog(s) have role in ascospore wall assembly, ascospore-type prospore membrane assembly and cytosol, prospore membrane localization	SPO73	orf19.6103,orf19.13522	3.52528		4.83383		2.36129		9.43177
C7_02800W	0.338041	0.857223	-1.55394	0.00696335	-0.143266	0.895915		-0.931189	0.117994	0.37141	-0.600081	0.62564		0.680577	0.0160929	0.0637868	NIK1	Histidine kinase involved in a two-component signaling pathway that regulates cell wall biosynthesis; required for wild-type virulence in mouse systemic infection but not for wild-type growth or drug sensitivity/resistance; 9 HAMP domains		orf19.5181,orf19.12648	26.6357	0	21.9026	0	21.8915	0	46.0923	0
C5_03170C	4.29912		-1.5552	0.0407756	0.789903	0.487171	0.648496	-1.99168			-2.9413			-0.318977	0.143009	0.323848		Protein of unknown function; transcript repressed by elevated CO2; Spider biofilm induced	NBA1	orf19.4349,orf19.11827	60.6272	175.655	33.0985	252.114	29.7554	240.282	36.5604	225.274
C2_10620W			-0.223888	0.615491				-2.1667	4.6061e-05	0.00189859				-1.88003	3.63814e-21	2.34758e-19	RPS4A	Predicted ribosomal protein, component of the small ribosomal subunit; repressed upon phagocytosis by murine macrophage; positively regulated by Tbf1; mutant is defective in filamentous growth and sensitive to osmotic stress		orf19.5341,orf19.12801	1098.92		1133.68		370.081		418.921
C1_00110W			-1.5675	0.0017991				-1.60452	0.00401705	0.045756				0.0273177	0.891133	0.949461	CCT8	Chaperonin-containing T-complex subunit; role in hyphal morphogenesis, particularly starvation-induced; essential; expression in S. cerevisiae inhibits Ras2-mediated pathways; CCT8 and TRP1 overlap; Spider biofilm repressed	CCT8	orf19.6099,orf19.13518	318.018		149.178		158.783		204.102
C1_12260W	-1.10912	0.557009	1.55375	0.139944	0.505873	0.706147	0.821488	1.08524	0.211004	0.502985	1.23186	0.263544	0.605145	-0.469305	0.444037	0.672556	VPH2	Ortholog(s) have role in vacuolar acidification, vacuolar proton-transporting V-type ATPase complex assembly and Vma12-Vma22 assembly complex, endoplasmic reticulum membrane localization	VPH2	orf19.5237,orf19.12701	7.69413	68.7136	17.7519	7.7658	18.6984	65.1828	18.5097	31.153
C2_04450W	2.87059	0.12076	-1.55359	0.291026	-0.143266	0.895915		-0.322093	0.815534	0.931308	-3.21359	0.0103703	0.105652	1.28072	0.136369	0.312466		Protein of unknown function; Hap43-repressed; rat catheter biofilm repressed		orf19.4507,orf19.11983	1.40053	0	2.99056	65.9252	1.43398	0	9.24836	2.98692
C2_06590C	6.0316	0.00480384	-1.55258	0.374079	-0.143266	0.895915		-5.23188	3.65307e-06	0.000254677	-5.87073	0.000295528	0.0118056	-3.66538	0.00395883	0.0205155	GIT1	Glycerophosphoinositol permease; involved in utilization of glycerophosphoinositol as a phosphate source; Rim101-repressed; virulence-group-correlated expression	GIT1	orf19.34,orf19.7705	11.2787	0	7.63454	158.926	0.242488	0	0.729791	0
C3_06220C			1.55194	0.205886				0.175509	0.88325	0.958071				-1.29646	0.0833176	0.220941	OAC1	Putative mitochondrial inner membrane transporter; rat catheter biofilm induced	OAC1	orf19.7411	1.26125		10.586		1.95591		6.25903
C1_12660W			-1.55135					-1.44485						0.234982	0.568505	0.770085		Ortholog(s) have role in activation of mitotic cell cycle spindle assembly checkpoint, microtubule plus-end directed mitotic chromosome migration and mitotic DNA integrity checkpoint, more	MAD1	orf19.6357,orf19.13714	47.6037		27.3624		36.2293		45.7928
CR_09710W	-0.674543	0.621794	1.5513	0.0642417	-0.0648952	0.958324	0.979525	1.63447	0.0386159	0.19788	0.0093316	0.989811	0.995742	0.145303	0.613155	0.796997	PCD1	Ortholog(s) have 8-oxo-7,8-dihydroguanosine triphosphate pyrophosphatase activity, role in DNA repair and cytosol, peroxisome localization	PCD1	orf19.6591	5.00608	123.898	23.4626	214.888	21.2214	134.972	34.7625	281.482
CR_01150C			-1.56811	0.0442893				-0.643624	0.351602	0.645552				0.919493	0.0547906	0.161018	CTF18	Protein with a predicted role in sister chromatid cohesion; cell-cycle regulated periodic mRNA expression	CTF18	orf19.3239,orf19.10749	8.38487		8.84514		7.22852		21.5316
C7_00270W			-1.54876	0.192752				-1.90142	0.0501126	0.230922				-0.228701	0.668395	0.833846		Ortholog(s) have fluoride transmembrane transporter activity, role in fluoride transmembrane transport and endoplasmic reticulum, plasma membrane localization	FEX1	orf19.7095	18.7928		22.8154		11.0074		24.8598
CR_08890C	-3.10071	0.0313303	-0.660682	0.285836	-2.74319	0.0284864	0.121111	-2.56002	1.32724e-05	0.000720667	0.120937	0.882524	0.957669	-1.87859	4.03585e-08	6.69037e-07	ASR2	Adenylyl cyclase and stress responsive protein; induced in cyr1 or ras1 mutant; stationary phase enriched protein; Spider biofilm induced		orf19.7284	874.226	495.111	397.491	122.078	192.191	15.884	146.023	198.598
CR_06950C	-2.68467		1.54753	0.235278	-4.09664			0.398999	0.692412	0.868114	-1.64158	0.00286519	0.0524019	-1.12126	0.160372	0.350181	ATX1	Putative cytosolic copper metallochaperone; flucytosine induced; Ssr1-repressed; rat catheter biofilm induced	ATX1	orf19.2369.1	27.3916	9877.32	173.379	1685.94	44.0706	858.513	102.973	824.047
C3_05950W			-1.54731	0.11099				-1.82572	0.0291476	0.165219				-0.155551	0.711024	0.856283		Ortholog of C. dubliniensis CD36 : Cd36_85880, C. parapsilosis CDC317 : CPAR2_806870, Candida tenuis NRRL Y-1498 : CANTEDRAFT_96983 and Debaryomyces hansenii CBS767 : DEHA2D16148g		orf19.7376	12.2515		10.0728		6.72913		12.2425
CR_08080W	-3.83878	0.00822718	-1.54675		-1.9518	0.135023	0.311902	-4.23739			1.65364	0.0818123	0.330425	-2.6792	0.0350643	0.115236		Has domain(s) with predicted RNA binding activity		orf19.6366,orf19.13723	12.8894	594.968	3.78712	12.8333	0.534497	60.9492	0.70291	82.91
C2_01030W			-1.57799	0.0371702				-1.66816	0.0200959	0.130589				0.0062879	0.981044	0.992603		Ortholog(s) have structural constituent of ribosome activity, role in mitochondrial translation and mitochondrial large ribosomal subunit localization	MRPL16	orf19.2019,orf19.9569	205.436		109.982		123.347		145.218
C1_03080C	-3.96214	0.00756967	1.54566	0.275863	-0.589574	0.537997		1.51438	0.266126	0.56243	3.31849	0.00105773	0.0291965	-0.00919884	0.986671	0.993402	TEM1	Putative GTPase involved in mitotic exit and cytokinesis; induced under Cdc5p depletion	TEM1	orf19.3001,orf19.10519	1.40629	44.4806	16.5652	19.6417	6.86649	80.1419	23.7471	426.387
C1_12600C			-1.54495	0.183736				-1.29045	0.0904286	0.31888				0.304739	0.72838	0.867067	CHR1	Predicted DEAD-box ATP-dependent RNA helicase; functional homolog of S. cerevisiae Rok1; Hap43-induced; Spider biofilm induced	ROK1	orf19.3756,orf19.11240	36.6771		19.0895		26.7005		30.2561
CR_09060W			1.54489	0.539629				-0.885215	0.709522					-2.42813	0.157261	0.345813		Ortholog of C. dubliniensis CD36 : Cd36_34495, Candida tropicalis MYA-3404 : CTRG_05947 and Candida albicans WO-1 : CAWG_02181		orf19.7303	0		0.597175		0		0.0674054
C1_02030C			1.54393					0.421481	0.678834	0.86124				-1.05182				Ortholog(s) have role in response to drug and cytosol, nucleus localization	IRC21	orf19.4522,orf19.11997	12.4601		50.7169		19.0298		37.4872
C6_03420W			1.54304	0.2778				1.37615	0.138522	0.402345				-0.199454	0.847762	0.929567		Ortholog(s) have role in DNA replication initiation, establishment of mitotic sister chromatid cohesion, mitotic spindle assembly checkpoint and condensed nuclear chromosome kinetochore localization	CTF3	orf19.5701,orf19.13076,orf19.13124,orf19.5631	3.59625		6.09907		10.7382		6.95873
C1_13740W	-0.0563345	0.969971	1.5425	0.0854522	-0.118901	0.900577		1.35479	0.0531328	0.235511	-0.237105	0.816693	0.934947	-0.105189	0.859643	0.936185	KAR9	Ortholog of S. cerevisiae Kar9; role in mitotic spindle positioning; nonessential; localizes to bud tip, bud neck, hyphal tip; wild-type localization requires actin and microtubule cytoskeleton; induced by alpha factor	KAR9	orf19.5011,orf19.12478	3.08964	24.7114	23.2593	141.579	10.1074	23.3946	32.2076	186.64
C6_02160W			-1.54188					-1.8246						-0.188112	0.818443	0.914714		Protein with a predicted serine/threonine kinase and tyrosine kinase domain; possibly an essential gene, disruptants not obtained by UAU1 method		orf19.3456,orf19.10960	20.8318		11.2719		13.422		12.5657
C4_01390W	3.35182	0.04848	-1.54185	0.520893	3.0034			-2.12079	0.286675	0.58782	-0.764617	0.502527	0.776028	-0.651995	0.724492	0.863834	HAP3	Predicted CCAAT-binding transcription factor that regulates respiration; Cap2-dependent induction in low iron; opaque specific, alkaline, ciclopirox olamine induced; regulated by Sef1, Sfu1, Hap43; Bcr1-regulated in RPMI a/a biofilms		orf19.4647,orf19.12116	3.65557	0	1.65162	3.51533	0	217.31	1.11667	3.07443
CR_09830W			1.54152	0.153137				1.30031	0.160922	0.438999				-0.30506	0.536919	0.747498		Transporter; similar to the Sit1 siderophore transporter; induced by nitric oxide independent of Yhb1; repressed during chlamydospore formation in C. albicans and C. dubliniensis; rat catheter biofilm repressed		orf19.7554	4.47103		11.6681		11.572		12.5279
C6_02500C			-0.126028	0.780555				-2.06342	6.72591e-05	0.00249876				-1.87353	9.13208e-16	3.46846e-14	GCV1	Putative T subunit of glycine decarboxylase; transcript negatively regulated by Sfu1; Spider biofilm repressed	GCV1	orf19.5519,orf19.12965	492.766		368.932		171.143		139.235
CR_08200C			-1.62423	0.0319101				-1.0935	0.122468	0.378947				0.628358	0.0120555	0.0505909		Putative MRP/CFTR-subfamily ABC transporter; member of multidrug resistance-associated protein (MRP) subfamily of ABC family; similar to S. cerevisiae Bpt1p	BPT1	orf19.6382,orf19.13739,orf19.13740,orf19.6383	21.5652		21.2146		16.4719		45.2188
CR_05910W			1.3117	0.189667				-0.574118	0.495007	0.759593				-1.8673	6.66109e-06	7.37513e-05		Ortholog(s) have RNA polymerase II core binding activity, role in chromatin-mediated maintenance of transcription, transcription elongation from RNA polymerase II promoter and transcription elongation factor complex localization	ELF1	orf19.6623,orf19.13944	185.036		177.609		139.095		69.2448
CR_03650W			-1.70741	0.0295599				-1.71963	0.0185158	0.123446				0.0813429	0.772438	0.890859	SGD1	Predicted small ribosomal subunit biogenesis protein; repressed in core stress response; transcript increases in populations of cells exposed to fluconazole over multiple generations; Spider biofilm induced	SGD1	orf19.4363,orf19.11841	22.0759		20.8596		11.07		29.0732
C3_01820W	1.3649	0.368735	1.53342	0.144281	0.453731	0.719411	0.830502	0.684342	0.433978	0.718091	-1.19511	0.263904	0.605145	-0.824814	0.123408	0.29219		Protein of unknown function; expression downregulated in an ssr1 null mutant		orf19.1664,orf19.9233	4.82607	41.6524	17.6377	13.4665	8.95458	49.516	14.1595	9.32027
C1_09150W			-1.53126	0.466721				0.0461148	0.974463	0.993643				1.60483	0.26503	0.485337	AOX2	Alternative oxidase; cyanide-resistant respiration; induced by antimycin A, oxidants; growth; Hap43, chlamydospore formation repressed; rat catheter, Spider biofilm induced; regulated in Spider biofilms by Bcr1, Tec1, Ndt80, Brg1		orf19.4773,orf19.12237	1.87954		0.632204		2.68743		2.51849
C4_07170C			-1.52974	0.247035				-0.963556	0.318459	0.614278				0.581565	0.508897	0.726252		Ortholog of C. dubliniensis CD36 : Cd36_54140 and Candida albicans WO-1 : CAWG_04820		orf19.3087.1	37.9528		15.5001		23.335		30.2614
C7_03740C			-1.52823	0.550307				-1.7504	0.401701	0.693278				-0.269115	0.903623			Putative protein of unknown function; transcript is upregulated in clinical isolates from HIV+ patients with oral candidiasis; Spider biofilm induced		orf19.5503	0.630502		0		0		0
C3_01740C			-1.52772	0.506066				-1.20548	0.525666	0.778358				0.276925	0.873442	0.940015		Predicted ORF added to Assembly 21 based on sequence re-analysis		orf19.1671.1	0.646802		1.13473		0.241794		1.95451
C1_00100C			-1.52768	0.400177				-1.48549	0.218741	0.513343				0.0587029	0.962205	0.985417		Cardiolipin synthase; ortholog of S. cerevisiae Crd1; transcript is upregulated in clinical isolates from HIV+ patients with oral candidiasis; mutants are viable; Spider biofilm repressed	CRD1	orf19.6100,orf19.13519	12.2539		7.05174		5.45692		9.63227
C3_05730C			1.52747	0.155266				0.548682	0.5446	0.789363				-0.886729	0.0524127	0.155476	LAC1	Ceramide synthase; required for biosynthesis of ceramides with C18:0 fatty acids, which serve as precursors for glucosylsphingolipids; caspofungin induced		orf19.7354	11.6431		34.1526		23.4227		26.467
C4_02490W	-0.97344	0.49186	1.52559	0.100117	0.32283	0.776164	0.871769	1.66327	0.0231797	0.143682	0.87772	0.340723	0.676682	0.158704	0.773744	0.891902	ZCF15	Predicted Zn(II)2Cys6 transcription factor of unknown function; rat catheter biofilm induced		orf19.2753,orf19.10267	6.46645	47.3443	17.5312	24.9967	22.9552	27.7064	28.5706	60.939
C5_01440C	2.98609	0.0742945	1.52488	0.206851	0.980682	0.328854		2.41263	0.00208256	0.0301087	-1.81514	0.0637742	0.28997	0.848615	0.363316	0.594238		Ortholog(s) have palmitoyltransferase activity, role in protein palmitoylation and plasma membrane localization	PFA5	orf19.4134,orf19.11611	3.09786	0	12.0577	216.557	19.1731	29.0881	27.4999	198.236
CR_04600W	-0.427574	0.854124	1.15809	0.0953777	-1.08058	0.584795	0.72731	-0.747068	0.285057	0.585875	-0.314787	0.740777	0.900153	-1.86609	1.00691e-19	5.64716e-18		Ortholog of C. dubliniensis CD36 : Cd36_29980, C. parapsilosis CDC317 : CPAR2_204170, Candida tenuis NRRL Y-1498 : CANTEDRAFT_110235 and Debaryomyces hansenii CBS767 : DEHA2F17072g		orf19.551,orf19.8186	26.3427	21244	62.6249	120.383	23.6323	9571.19	23.5308	232.198
C6_04510C			-1.52007	0.259133				-1.97691						-0.277243	0.573974	0.772984		Ortholog(s) have mitochondrion localization		orf19.2137,orf19.9684	12.6646		17.186		7.84651		19.548
C2_09570C	2.0596		1.51978	0.12831	1.84698			2.37957	0.00221644	0.0310576	0.00112596	0.998503	0.999161	0.841099	0.242715	0.458281		Has domain(s) with predicted heme binding activity		orf19.1397,orf19.8975	3.14467	36.8382	12.5727	69.086	24.1212	231.379	29.2684	102.034
C1_12470W			-1.51972	0.495984				-1.18338	0.564591	0.801456				0.320194	0.833247	0.922241		Protein of unknown function; induced by Mnl1 under weak acid stress		orf19.69,orf19.7723	0.265739		1.23725		0.116351		1.96552
C7_04160W	-1.53455	0.316996	-1.51779	0.396443	0.820466	0.394961		0.595972	0.769146	0.909606	2.23954	0.0300826	0.198545	2.18095	0.0411687	0.129483		Protein of allantoate permease family; fungal-specific (no human or murine homolog); Hap43p-repressed gene		orf19.7158	0	3.32848	0.620953	34.2863	0.207593	54.2783	3.59354	245.075
C3_00430W			1.51747	0.309851				2.11927	0.0571949	0.246549				0.59627	0.555503	0.761209	EST3	Telomerase subunit; required for telomere maintenance in vivo; separable roles in telomerase activity and processivity; not required for catalytic activity in vitro; related to mammalian Tpp1p	EST3	orf19.5423,orf19.12878	1.41239		4.45103		9.93216		8.53538
C4_02770C			-1.73163	0.00869511				-2.3962	0.000302798	0.00727617				-0.578536	0.016515	0.0649877		Ortholog(s) have ATP binding, magnesium ion binding activity, role in eukaryotic translation initiation factor 2 complex assembly, positive regulation of translational initiation and cytosol, nucleus localization	CDC123	orf19.2721,orf19.10236	52.8069		26.3474		17.114		24.1804
C6_01340C	-1.33762	0.373908	1.51719	0.239919	-1.05371	0.395553	0.567869	-0.0820251	0.935457	0.980105	0.0121186	0.988253	0.995742	-1.52343	0.0258952	0.0918966		Putative mitochondrial phosphatidylglycerophosphatase (PGP phosphatase); essential for cardiolipin biosynthesis; rat catheter biofilm induced	GEP4	orf19.3449.2,orf19.3449.1	22.534	932.044	41.1606	244.865	25.6087	299.887	21.502	321.833
C2_06930C	-0.169215	0.9264	-1.51667	0.358602	-0.143266	0.895915		1.88753			-0.0864633	0.941032		3.34351	0.00105325	0.0066184		Ortholog of C. parapsilosis CDC317 : CPAR2_406700, C. dubliniensis CD36 : Cd36_21220, Candida tenuis NRRL Y-1498 : CANTEDRAFT_127772 and Candida orthopsilosis Co 90-125 : CORT_0C06120		orf19.2247,orf19.9787	1.65026	0	0.070002	0	6.36448	0	1.44482	2.15534
C4_07210W			-1.51625	0.374122				-0.286409	0.817292	0.932297				1.24733	0.206357	0.413128		Ortholog(s) have histone acetyltransferase activity, role in chromatin silencing at telomere and SAS acetyltransferase complex, nuclear chromatin localization	SAS4	orf19.3084,orf19.10596	6.84927		3.26461		7.27323		9.91902
C1_06420C	-1.6835	0.358462	1.51319	0.0554247	-0.143266	0.895915		1.8537	0.00841142	0.0734147	1.38069	0.241279	0.588793	0.352996	0.373219	0.604505		Putative cohesin complex subunit; expression downregulated in an ssr1 null mutant	DSF2	orf19.6268,orf19.13647	8.37992	0	17.7703	0	34.3101	0	32.4072	24.6988
C4_05250W			-1.51244	0.392943				-2.16139	0.120759	0.37613				-0.64001	0.600352	0.791456		Putative ubiquitin-protein ligase; role in protein ubiquitination; Spider biofilm induced		orf19.6864,orf19.14154	2.70553		4.15953		0.559955		3.4724
C4_02800W			-1.78902	0.0354853				-1.91857						-0.0471145	0.879058	0.942846	RPC53	Ortholog(s) have RNA polymerase III activity, role in tRNA transcription from RNA polymerase III promoter and DNA-directed RNA polymerase III complex localization	RPC53	orf19.2715,orf19.10230	62.9109		20.1667		30.9561		26.8622
C1_03400W	-2.07716	0.116185	1.51222	0.0961887	-2.1054	0.0848139	0.237	1.06635	0.20293	0.493573	-0.178841	0.804885	0.928678	-0.418466	0.101737	0.256522		Ortholog(s) have ubiquitin protein ligase binding activity and cytosol localization	ART5	orf19.3041,orf19.10559	8.16093	376.31	49.9606	504.662	20.8254	100.035	49.8418	606.071
C1_02010C	-0.325015	0.82317	-1.51121	0.246651	-0.0373064	0.968374		-2.2395	0.0274757	0.159461	0.0349753	0.969833	0.989386	-0.534671	0.398426	0.630028	ZCF24	Predicted Zn(II)2Cys6 transcription factor; caspofungin induced; Hap43-repressed		orf19.4524,orf19.11999	14.2382	69.6087	14.9878	130.789	6.90689	40.2941	15.3993	216.388
C1_01880C	1.6459	0.34284	1.50992	0.094739	-0.908747	0.374381		1.37809	0.080002	0.30018	-2.58916	0.0314891	0.200002	-0.11732	0.781654	0.895082	PTR3	Protein similar to S. cerevisiae Ptr3p, which is a sensor of external amino acids; expression upregulated in an ssr1 null mutant	PTR3	orf19.4535,orf19.12010	6.11803	22.2403	18.0526	33.8682	18.3352	0	23.4902	0
C1_01370C	0.549093	0.704267	-0.181189	0.681868	-2.53568	0.020219	0.108019	-2.10866	8.31109e-05	0.00290862	-2.92157	0.00029267	0.0118056	-1.86465	1.49003e-27	1.78833e-25	RPS21B	Ribosomal protein S21; regulated by Nrg1, Tup1; colony morphology-related gene regulation by Ssn6; positively regulated by Tbf1, Hap43; Spider biofilm repressed	RPS21B	orf19.3325.3	2161.6	3922.1	2833.22	2515.66	753.598	1121.03	1047.89	916.877
C2_04480W	1.80031	0.417057	-1.50855	0.316548	-0.143266	0.895915		-1.11546	0.296447	0.597085	-1.52689	0.360987	0.68996	0.616849				Has domain(s) with predicted oxidoreductase activity, zinc ion binding activity and role in oxidation-reduction process		orf19.4504,orf19.11980	17.8315	0	12.5653	28.6034	20.2267	0	29.8882	89.3357
C4_01750C			0.343211	0.42495				-1.57668	0.0020622	0.0299507				-1.85672	3.04732e-18	1.49893e-16	FBA1	Fructose-bisphosphate aldolase; glycolytic enzyme; antigenic in murine/human infection; regulated by yeast-hypha switch; induced by Efg1, Gcn4, Hog1, fluconazole; phagocytosis-repressed; flow model biofilm induced; Spider biofilm repressed	FBA1	orf19.4618,orf19.12088	19777.2		13727.3		9812.15		5136.27
C7_02420C			-1.50796	0.527512				-1.54914	0.467054	0.740416				-0.0606481	0.971766	0.990416		Predicted ORF in retrotransposon Tca11 with similarity to the Gag-Pol region of retrotransposons, which encodes nucleocapsid-like protein, reverse transcriptase, protease, and integrase		orf19.6469,orf19.6467,orf19.6468	0.0674136		0.0620095		0		0.0751369
CR_07130C			-1.50753	0.277944				1.34913	0.183155	0.46589				2.79984	0.00161258	0.0096578	ALK8	Alkane-inducible cytochrome P450; catalyzes hydroxylation of lauric acid to hydroxylauric acid; overproduction causes fluconazole resistance in WT and causes multidrug resistance in a cdr1 cdr2 double mutant; rat catheter biofilm repressed		orf19.10,orf19.7683	3.19543		0.796065		8.74838		7.32475
C1_12390C			-0.491596	0.457104				-2.44624	0.000235398	0.00612578				-1.85417	1.16051e-35	2.78568e-33	RPL27A	Ribosomal protein L27; Spider biofilm repressed	RPL27A	orf19.5225.2	2299.27		3584.49		739.541		1349.52
C4_04770C	2.03431	0.229727	-0.0599282	0.928758	1.14053			-2.01758	0.00117159	0.0199878	-1.66511	0.0592887	0.27606	-1.85106	3.10224e-08	5.2738e-07	MNN22	Alpha-1,2-mannosyltransferase; required for normal cell wall mannan; regulated by Tsa1, Tsa1B at 37 deg; repressed in core stress response; NO, Hog1 induced; confers sensitivity to cell wall perturbing agents; Spider biofilm repressed		orf19.3803,orf19.11284	135.395	44.058	190.154	52.8222	55.7763	40.7737	72.3316	22.9039
C1_03030W			1.72511	0.202191				-0.101274	0.934072	0.979518				-1.85017	0.00047673	0.00333433	RPS16A	Putative 40S ribosomal subunit; macrophage/pseudohyphal-induced after 16 h; Spider biofilm repressed	RPS16A	orf19.2994.1	240.664		2157.22		255.121		784.471
C1_02590C			-0.249403	0.591654				-2.15348	6.61794e-05	0.00247493				-1.84623	3.47816e-22	2.55972e-20	SNZ1	Stationary phase protein; vitamin B synthesis; induced byyeast-hypha switch, 3-AT or in azole-resistant strain overexpressing MDR1; soluble in hyphae; regulated by Gcn4, macrophage; Spider biofilm induced; rat catheter biofilm repressed	SNZ1	orf19.2947,orf19.10464	1482.12		1336.22		486.083		505.808
CR_02710W			-1.50501	0.154908				-2.17555						-0.547569	0.162361	0.352596	RRP9	Ribosomal protein; mutation confers resistance to 5-fluorocytosine (5-FC), 5-fluorouracil (5-FU), and tubercidin (7-deazaadenosine); physically interacts with TAP-tagged Nop1; Hap43-induced; Spider biofilm induced	RRP9	orf19.2830,orf19.10348	38.1739		29.2351		17.4033		26.2286
C2_04170C			-1.82242	0.0103703				-1.92171	0.00593531	0.0588746				0.00665928	0.968014	0.988033		Ortholog(s) have cytosol localization	YPR010C-A	orf19.804.1	1229.14		963.432		618.527		1308.08
C1_02660C			1.50249	0.0757828				1.81344	0.0204873	0.132674				0.27412	0.293048	0.518789	MGM101	Putative mitochondrial genome maintenance protein; fungal-specific (no human or murine homolog); mutation confers hypersensitivity to tubercidin (7-deazaadenosine)	MGM101	orf19.2956,orf19.10473	19.145		38.4908		74.6433		61.4462
C2_06570C			2.21292	0.0707271				0.412182	0.697343	0.870483				-1.84356	3.85205e-07	5.3263e-06		Predicted ORF from Assembly 19; removed from Assembly 20; restored based on transcription data; similar to orf19.7550		orf19.33,orf19.7704	47.5184		353.853		65.4329		136.274
C4_02630C	0.301633	0.868508	1.5	0.147124	-0.143266	0.895915		1.94122	0.0253255	0.151094	-0.579813	0.618219		0.388484	0.569516	0.770264	HFL2	HAP5-like; ortholog of S. cerevisiae Bur6, a heterodimeric NC2 transcription regulator complex subunit; flucytosine induced	BUR6	orf19.2736,orf19.10250	4.80357	0	44.9497	1.45287	25.1576	0	75.4626	1.60274
C1_11630C			-1.49965	0.426851				-1.35364	0.395575	0.685393				0.125995	0.920765	0.964745	FUS1	Membrane protein required for mating; ortholog of S. cerevisiae Fus1; transcript induced by Cph1 in cells homozygous for the MTLa locus; alpha factor induced	FUS1	orf19.1156,orf19.8748	0.788919		1.71252		0.371171		2.48733
C3_04680W			0.690599	0.353006				-1.25291	0.0836854	0.307263				-1.83921	1.07531e-26	1.21754e-24	RPP2B	Conserved acidic ribosomal protein; possibly involved in regulation of translation elongation; interacts with Rpp1A; 1 of 4 similar C. albicans proteins (Rpp1A, Rpp1B, Rpp2A, Rpp2B); macrophage/pseudohyphal-induced; Spider biofilm repressed	RPP2B	orf19.5928,orf19.13349	484.107		3686.81		391.368		1396.5
C1_09250W			0.24339	0.704321				-1.63386	0.00644652	0.0620162				-1.83145	9.96479e-08	1.5412e-06	CRP1	Copper transporter; CPx P1-type ATPase; mediates Cu resistance; similar to Menkes and Wilson disease proteins; copper-induced; Tbf1-activated; suppresses Cu sensitivity of S. cerevisiae cup1 mutant; flow model biofilm induced		orf19.4784,orf19.12248	62.4358		79.7249		27.7379		30.1331
CR_08100C			-1.83501	0.0171553				-2.13482	0.00244405	0.032936				-0.191547	0.581083	0.777845	RIO2	Putative serine kinase with a predicted role in the processing of the 20S pre-rRNA into mature 18S rRNA; null mutants are hypersensitive to caspofungin	RIO2	orf19.6369,orf19.13726	62.3639		38.4455		26.5847		46.3274
C1_12930C			1.49572	0.395231				1.46591	0.425874	0.713156				0.0198796	0.98391	0.993315		Predicted membrane transporter; sugar porter (SP) family member, major facilitator superfamily; caspofungin induced; Spider biofilm induced		orf19.4923,orf19.12389	0.0147415		3.07078		0.572918		3.99089
C2_06120C			1.4957	0.239095				0.47692	0.649619	0.848871				-0.926447	0.165674	0.356858		Ortholog of S. cerevisiae : YJR141W, C. glabrata CBS138 : CAGL0M00264g, C. dubliniensis CD36 : Cd36_20520, C. parapsilosis CDC317 : CPAR2_104880 and Candida tenuis NRRL Y-1498 : CANTEDRAFT_126860	IPA1	orf19.4106,orf19.11587	4.34182		15.433		7.8126		11.86
C4_03760W			1.49346	0.513713				0.733234	0.709724	0.878639				-0.650641	0.69267	0.847806		Ortholog of C. dubliniensis CD36 : Cd36_43500, Spathaspora passalidarum NRRL Y-27907 : SPAPADRAFT_64619, Candida tropicalis MYA-3404 : CTRG_00335 and Candida albicans WO-1 : CAWG_03437		orf19.1302,orf19.8882	0.0353522		2.54741		0.650691		2.15393
C3_00520W			-1.49315	0.0795162				-1.71137						-0.118053	0.651145	0.822982		Ortholog(s) have NEDD8 transferase activity, role in protein neddylation and cytosol, nucleus localization	UBC12	orf19.5411,orf19.12866	153.303		39.91		93.2755		50.5298
CR_03920C	0.103334	0.942481	0.813383	0.394439	-0.452396	0.668528		-1.0143	0.228217	0.522815	-0.65846	0.439304	0.744267	-1.82656	2.74384e-07	3.92043e-06	TPO4	Putative sperimidine transporter; fungal-specific (no human or murine homolog); Spider biofilm induced; promoter bound by Tec1 and Ndt80; Bcr1-repressed in RPMI a/a biofilms	TPO4	orf19.473,orf19.8104	18.7979	4.65987	37.9717	150.407	10.1975	0	15.1651	130.501
C3_06190C			-1.49201	0.350443				-0.588246	0.639013	0.841536				0.809865	0.333654	0.561328	ALS6	ALS family protein; expression in S. cerevisiae confers adhesion to gelatin; macrophage-induced gene; N-terminal adhesion domain; ALS family includes cell-surface glycoproteins, some with adhesin function		orf19.7414	1.74453		2.86095		1.1405		6.17227
C4_05160C			-1.49154					-2.1771						-0.513487	0.0330275	0.11011		Has domain(s) with predicted role in protein transport, vacuolar transport	CHM7	orf19.746,orf19.8365	13.5989		22.8742		7.53896		22.0271
C1_03440C			-1.49058	0.133814				-1.17898						0.379075	0.543133	0.751174		Predicted aldehyde dehydrogenase domain; virulence-group-correlated expression		orf19.3045,orf19.10563	96.2348		36.4665		84.1241		61.2791
C3_05060W			-1.48983	0.161527				-1.86358						-0.219637	0.691303	0.847153		Protein of unknown function; ortholog of S. cerevisiae Urn1; downregulated by fluphenazine treatment, in azole-resistant strains that overexpress CDR1 and CDR2 or MDR1	URN1	orf19.5976,orf19.13397	18.7816		12.9088		11.2572		15.5161
C1_14570C			-1.48876	0.530773				-1.31969	0.521071	0.77552				0.163403	0.931528	0.969227	FGR24	Protein encoded in retrotransposon Zorro2 with similarity to retroviral endonuclease-reverse transcriptase proteins; lacks an ortholog in S. cerevisiae; transposon mutation affects filamentous growth		orf19.7275	0.224591		0.0412048		0.049212		0.100754
CR_00410W			1.48801	0.167866				0.0176963	0.983839	0.996694				-1.39925	0.0156466	0.0623889	RTT109	Histone acetyltransferase, mutants are sensitive to DNA damage, show decreased virulence in mice, decreased white-to-opaque switching and increased susceptibility to killing by macrophages	RTT109	orf19.7491	10.6922		26.7328		12.943		14.9252
CR_00670C			-1.48629	0.205446				-1.3012	0.0956174	0.330845				0.280464	0.757777	0.882994		Putative 2'-O-methyltransferase with a predicted role in tRNA modification; transcription is activated in the presence of elevated CO2	TRM13	orf19.7460	17.5437		10.0374		13.825		15.6182
C6_00270W			-1.83628	0.0269758				-1.57522	0.0371167	0.192822				0.371641	0.228656	0.439938		Has domain(s) with predicted role in attachment of GPI anchor to protein and GPI-anchor transamidase complex localization		orf19.1186,orf19.8777	85.479		43.7038		54.193		74.0099
C5_03670C	-2.01027	0.182193	-1.83479	0.109159	-1.84248	0.096664		-3.81478			0.0101457	0.991872	0.995742	-1.82499	8.26628e-05	0.00070363		Ortholog(s) have cytosol, nucleus localization		orf19.6679	51.016	369.229	18.9116	111.942	7.62588	6.71324	7.36459	147.962
CR_10170C			-0.246711					-2.20585						-1.82443	3.07523e-05	0.000289255		Putative asparaginase; predicted role in asparagine catabolism; Spider biofilm induced	ASP1	orf19.7593	45.1645		30.1064		21.0143		11.8822
C4_07000W			1.48476	0.556752				0.560062	0.789745	0.91782				-0.879915	0.63518	0.811867		Ortholog of C. dubliniensis CD36 : Cd36_46470, C. parapsilosis CDC317 : CPAR2_500900, Debaryomyces hansenii CBS767 : DEHA2B15730g and Candida tropicalis MYA-3404 : CTRG_03755		orf19.3109,orf19.10621	0		0.273682		0.548191		0.141752
C4_03530W	-0.908595	0.417837	1.48465	0.086889	-1.22583	0.256665	0.439694	1.73369	0.0354233	0.18765	-0.574982	0.42239	0.737845	0.239697	0.39139	0.624496		Ortholog of Candida albicans WO-1 : CAWG_03455		orf19.1326,orf19.8906	3.91158	194.359	10.6567	152.988	14.7337	42.0765	17.4196	152.249
C1_06640C			-1.48305					-2.24715						-0.607068	0.0520446	0.154767		Ortholog(s) have protein channel activity and role in mitochondrial outer membrane translocase complex assembly, protein targeting to mitochondrion	TOM5	orf19.6247.1	312.399		554.069		166.682		507.929
CR_07450C	0.656587	0.5973	1.48254	0.0675455	1.20284	0.300656	0.492564	1.3398	0.0570973	0.246549	0.539432	0.450326	0.752985	-0.13878	0.718478	0.860424	MNL1	Transcription factor; induces transcripts of stress response genes via SLE (STRE-like) elements; required for adaptation to weak acid stress; activates a subset of the genes that are repressed by Nrg1	COM2	orf19.6121,orf19.13540	17.4547	63.2446	50.8011	84.8618	50.0347	129.481	65.0719	161.481
C3_01980C			-1.86712	0.00547938				-2.48619	0.000217739	0.00582736				-0.524416	0.0129148	0.0535234	TOM6	Predicted component of the TOM (translocase of outer membrane) complex, involved in protein import into mitochondria	TOM6	orf19.1650,orf19.9219	466.247		448.165		143.555		421.782
C7_00650W			-1.47763	0.567959				-0.609805	0.790561					0.940352	0.635047	0.811867		Dubious open reading frame		orf19.7054	0		0		0.0967971		0.281334
CR_08830W			-1.47761	0.338784				-2.21179	0.0414388	0.206099				-0.626202	0.522896	0.739025		Protein of unknown function; Spider biofilm induced		orf19.7279.1	67.7778		47.3229		25.624		37.6865
C5_03890C	-0.411253	0.805877	-1.47636	0.585487	-0.766831	0.427604		-0.885215	0.709522		-0.600081	0.62564		0.62507	0.763933	0.885867		Protein of unknown function		orf19.1105.3	0	31.543	0	0	0	3.64735	0.259048	0
CR_05150W			1.47504	0.0876745				1.25397	0.0948278	0.328725				-0.268664	0.583989	0.779532		Ortholog(s) have structural constituent of ribosome activity and mitochondrial large ribosomal subunit localization	MRPL44	orf19.639.1	37.0513		63.3256		100.802		68.8016
C6_00710W	0.637893	0.674015	-1.47351	0.102725	0.171786	0.870788		-1.20321	0.120049	0.375161	-0.761325	0.403976	0.723686	0.416592	0.343798	0.573251		Ortholog(s) have role in protein folding in endoplasmic reticulum and Golgi apparatus, cell periphery, integral component of endoplasmic reticulum membrane, mitochondrion localization	EMP65	orf19.3658,orf19.11142	16.0789	0	17.5893	180.59	14.0583	23.5083	33.7498	151.568
C4_00610W			-1.47311	0.505189				-1.34002	0.543474	0.788599				0.0737172	0.960465	0.984583		Ortholog(s) have role in response to drug and endoplasmic reticulum, mitochondrion localization	TDA5	orf19.4182,orf19.11658	1.23828		11.4683		0		16.0075
CR_08380C	0.338041	0.857223	-1.47307	0.51754	-0.143266	0.895915		0.968543	0.592909	0.819232	-0.600081	0.62564		2.51875	0.148367	0.332469		Protein of unknown function; decreased transcription is observed in an azole-resistant strain that overexpresses MDR1	RRT8	orf19.6405,orf19.13763	0.0821084	0	0	0	0.794843	0	0.51804	0
C2_08950W			1.47208	0.15486				0.88615	0.290624	0.590998				-0.542906	0.435623	0.665185		Predicted homeodomain-like transcription factor; also has a metal-binding Ada DNA repair protein domain; Spider biofilm induced		orf19.211,orf19.7843	6.93178		25.7274		15.2999		25.2875
C5_03790W			-0.399151					-2.30874						-1.81932	7.4978e-05	0.000645543	GUK1	Putative guanylate kinase; identified in extracts from biofilm and planktonic cells; protein level decrease in stationary phase cultures; Hap43p-induced gene	GUK1	orf19.1115,orf19.8712	128.515		78.4533		47.8434		30.9267
C1_03980W	1.96489	0.312381	-1.46942	0.242272	3.37006			-1.18093	0.202956	0.493573	1.23921	0.223992	0.572423	0.299262	0.710489	0.856272	SPC19	Essential subunit of the Dam1 (DASH) complex, which acts in chromosome segregation by coupling kinetochores to spindle microtubules	SPC19	orf19.4473,orf19.11953	27.701	0	15.1248	71.7151	13.9649	536.393	24.8392	285.157
C6_01690W	0.122361	0.944165	-1.46925	0.0928428	-0.143266	0.895915		-0.693394	0.347553	0.643061	-0.439993	0.685711	0.871066	0.836643	0.0936485	0.241631	ACF2	Putative endo-1,3-beta-glucanase; fungal-specific (no human or murine homolog)	ACF2	orf19.3417,orf19.10921	48.8386	0	21.536	17.0752	55.5367	0	49.4725	21.1395
CR_01090W	4.34331		-1.46915	0.0654381	3.80171			-1.23578	0.0806403	0.301573	-0.621006	0.475092	0.756793	0.360934	0.353688	0.584605		Ortholog of C. dubliniensis CD36 : Cd36_26090, C. parapsilosis CDC317 : CPAR2_801510, Candida tenuis NRRL Y-1498 : CANTEDRAFT_137093 and Debaryomyces hansenii CBS767 : DEHA2F20548g		orf19.3245,orf19.10755,orf19.10756,orf19.3246	31.7994	10.3008	18.1748	84.9432	25.2582	760.734	32.5798	83.6607
CR_05240C			-1.46863	0.45202				-2.85616	0.0369053	0.192077				-1.34238	0.440401	0.669414	FGR14	Protein encoded in retrotransposon Zorro3 with similarity to retroviral endonuclease-reverse transcriptase proteins; lacks an ortholog in S. cerevisiae; transposon mutation affects filamentous growth		orf19.559,orf19.8194	0.975582		0.0419748		0.107033		0.0112881
C1_06940C			-1.88147	0.00828133				-1.84948	0.00712395	0.0660332				0.143077	0.524039	0.739807	ATC1	Cell wall acid trehalase; catalyzes hydrolysis of the disaccharide trehalose; similar to S. cerevisiae vacuolar acid trehalase (Ath1p); Hap43p-repressed gene	ATH1	orf19.6214,orf19.13595	23.0575		24.7031		11.2057		36.8059
C2_05830C			-1.46787	0.218428				-1.73259						-0.205514	0.832606	0.922198		Putative chaperone protein; role in the assembly of box H/ACA snoRNPs and thus for pre-rRNA processing; Spider biofilm induced	SHQ1	orf19.5206,orf19.12673	28.987		13.4005		16.1797		14.7377
C4_06570C			-0.103873	0.808187				-1.9842	0.00012759	0.00402513				-1.81475	2.07059e-21	1.39613e-19	PDC11	Pyruvate decarboxylase; antigenic; on hyphal not yeast cell surface; Hap43, Gcn4, Efg1, Efh1, Hsf1 regulated; fluconazole, farnesol induced; amino acid starvation repressed; flow model biofilm induced; Spider biofilm repressed	PDC1	orf19.2877,orf19.10395	24235.1		11453.3		9107.32		4400.96
CR_07760W			-1.89272	0.0216036				-2.2881	0.00304689	0.0383202				-0.309247	0.192961	0.395469		Ortholog(s) have structural constituent of ribosome activity and mitochondrial small ribosomal subunit localization	RSM19	orf19.3704.1	142.166		116.589		55.2466		125.267
CR_04270C	-0.780891	0.611081	1.46661	0.223451	-1.04861	0.377361	0.554815	3.4683	4.19598e-05	0.00176826	-0.320442	0.700848	0.877509	1.9679	0.043889	0.136183		Has domain(s) with predicted nucleic acid binding, zinc ion binding activity	YER137C	orf19.515,orf19.8146	4.17324	6141.5	3.24632	86.0662	59.8355	3309.71	16.2043	116.601
C2_00620C			-1.46601	0.36147				-0.620939	0.618247	0.830572				0.867128	0.376472	0.60928		Ortholog(s) have protein-lysine N-methyltransferase activity, role in peptidyl-lysine trimethylation and cytoplasm localization	EFM3	orf19.2066,orf19.9613	3.76908		8.05737		3.16967		18.7375
CR_08260C			0.772965	0.434951				-1.10838	0.432598	0.717894				-1.80768	2.49251e-07	3.6036e-06		Protein of unknown function; Spider biofilm induced		orf19.6390,orf19.13748	4.37174		117.978		2.36229		46.239
C3_05290C			0.137409	0.844014				-1.71729	0.0120988	0.0937204				-1.79592	8.41675e-11	1.91322e-09		S. cerevisiae ortholog YLL032C interacts with ribosomes; repressed by alpha pheromone in SpiderM medium	YLL032C	orf19.6008,orf19.13429	46.3049		51.2034		22.7055		19.798
C6_00190W			-1.46443	0.104059				-1.97672	0.00965433	0.081622				-0.384871	0.361401	0.593207		Ortholog of S. cerevisiae Rtt106; histone chaperone that regulates chromatin structure in transcribed and silenced chromosomal regions; affects transcriptional elongation; Hap43-repressed; Spider biofilm repressed	RTT106	orf19.1177,orf19.8769	73.6515		72.9717		33.6764		80.0418
CR_05660W			-1.91104	0.0482727				-1.66901	0.0119414	0.0931395				0.303477	0.679042	0.839846	SDA1	Predicted nuclear protein involved in actin cytoskeleton organization, passage through Start, 60S ribosome biogenesis; rat catheter biofilm induced; Hap43-induced	SDA1	orf19.6648,orf19.13969	42.5916		18.9632		22.8828		29.6631
C6_03130W			-1.46393	0.0830871				-0.678693	0.353787	0.647596				0.871565	0.0430072	0.134001		Has domain(s) with predicted proton-transporting ATP synthase activity, rotational mechanism, proton-transporting ATPase activity, rotational mechanism activity and role in ATP synthesis coupled proton transport		orf19.5597.1	455.739		417.521		521.327		983.581
CR_07470W			-1.46203	0.0711893				-2.52194	0.000327609	0.00780225				-0.965443	0.0426461	0.133083		Putative guanine nucleotide dissociation stimulator; transcription is positively regulated by Tbf1p	DSS4	orf19.6118,orf19.13537	132.377		56.7684		39.2088		38.0055
C2_02950W			-1.46097	0.370117				-1.13137	0.362814	0.657301				0.378567	0.696738	0.849995		Putative arylformamidase, enzyme of the NAD biosynthesis pathway; Gcn4p-regulated	BNA3	orf19.5809,orf19.13231	3.18967		4.23639		1.89447		6.93689
C1_10080W			1.46071	0.181877				1.49406	0.1058	0.350412				0.0205746	0.964329	0.986669		Ortholog(s) have role in mRNA splicing, via spliceosome and U2-type spliceosomal complex localization	CWC21	orf19.4875,orf19.12339	21.4139		32		66.4268		46.2683
C5_03410C	1.3979	0.354253	1.46021	0.242902	-0.953481	0.355138		0.627043	0.422137	0.711159	-2.60783	0.00762149	0.0876472	-0.833757	0.410902	0.640192		Ortholog(s) have structural constituent of ribosome activity and mitochondrial large ribosomal subunit localization	MRPL20	orf19.2639,orf19.10162	69.5397	101.098	53.5354	215.334	170.171	0	38.5449	49.2585
CR_06320C	0.362717	0.78672	1.45994	0.213899	0.171786	0.870788		1.19286	0.221368	0.513434	-0.357106	0.633215	0.85179	-0.271726	0.571228	0.771153		Ortholog of C. dubliniensis CD36 : Cd36_31820, C. parapsilosis CDC317 : CPAR2_205050, Debaryomyces hansenii CBS767 : DEHA2G10736g and Pichia stipitis Pignal : PICST_32993		orf19.3886,orf19.11367	7.01315	0	16.2163	116.639	19.8893	18.1765	18.851	126.771
C7_00970C			-1.45917	0.265039				-0.446103	0.598397	0.822377				1.08331	0.31663	0.542575	YOX1	Putative homeodomain-containing transcription factor; transcriptional repressor; periodic mRNA expression, peak at cell-cycle G1/S phase	YOX1	orf19.7017	62.4811		6.10109		86.8967		17.2638
C2_00670C			1.45885	0.570648				-1.51941	0.480206	0.747855				-3.0093	0.122905	0.291638		Ortholog of Candida albicans WO-1 : CAWG_03846		orf19.2061,orf19.9608	0.432231		1.28555		0		0
[truncated: 4,897 more rows]

## Sheet: RNA DE >=2-fold increased
Gene ID	log2 (uORF TE fold change) Fluconazole vs. No drug	p value (uORF TE ) Fluconazole vs. No drug	log2 (gene TE fold change) Fluconazole vs. No drug	p value (gene TE ) Fluconazole vs. No drug	log2 (uORF Ribo DE fold change) Fluconazole vs. No drug	p value (uORF Ribo DE ) Fluconazole vs. No drug	padj value (uORF Ribo DE ) Fluconazole vs. No drug	log2 (gene Ribo DE fold change) Fluconazole vs. No drug	p value (gene Ribo DE ) Fluconazole vs. No drug	padj value (gene Ribo DE ) Fluconazole vs. No drug	log2 (uORF RNA DE fold change) Fluconazole vs. No drug	p value (uORF RNA DE ) Fluconazole vs. No drug	padj value (uORF RNA DE ) Fluconazole vs. No drug	log2 (gene RNA DE fold change) Fluconazole vs. No drug	p value (gene RNA DE ) Fluconazole vs. No drug	padj value (gene RNA DE ) Fluconazole vs. No drug	Gene name	Gene description	S. cerevisiae ortholog	orf19 #	Gene Ribo No drug average TPM	uORF Ribo No drug average TPM	Gene RNA No drug average TPM	uORF RNA No drug average TPM	Gene Ribo Fluconazole average TPM	uORF Ribo Fluconazole average TPM	Gene RNA Fluconazole average TPM	uORF RNA Fluconazole average TPM
[truncated: 337 more rows]

[truncated: 3 more sheets:  RNA DE >=2-fold decreased, TE >= 2-fold increased, TE >=2-fold decreased]
