# Supplementary material for: Genome-wide translational response of Candida albicans to fluconazole treatment
Source: Microbiol Spectr. 2023 Aug 23;11(5):e02572-23. doi: 10.1128/spectrum.02572-23 (PMC10580883; doi:10.1128/spectrum.02572-23)
Supplement: Dataset S2 — Gene Ontology (GO) data for C. albicans genes showing altered RNA differential gene expression (DE) and translational efficiency (TE) in response to treatment with fluconazole. [file spectrum.02572-23-s0002.xlsx]

## Sheet: RNA DE >=2-fold increased
DATASET S2 Gene Ontology (GO) data for C. albicans genes showing increased RNA differential gene expression (DE) in response to treatment with fluconazole.
GO term description	Gene ratio	Background ratio	p value	padj value	Gene count	Gene names
oxidoreductase activity (GO:0016491)	48/334	406/5719	1.26481e-06	3.47822e-05	48	IFR1, FOX2, IFD6, C2_05130W, CYB2, ALD6, CSH1, C1_04460C, CAT1, IDP2, PXP2, ALK2, CR_09100C, C1_00630W, SOD4, POX1-3, ADH5, FRP1, OYE32, ERG251, ERG27, OSM2, ERG1, ERG25, C3_07330W, YHB1, CR_08920W, FDH1, C3_03210W, DLD1, ADH2, SLD1, FMA1, CR_07780W, GRE3, MRF1, NDH51, ARG5%2C6, CR_10140W, MET13, ERG11, ERG3, ERG4, POX1, C2_01540W, GRE2, FESUR1, ERG24
plasma membrane (GO:0005886)	46/334	491/5719	0.000731589	0.0057482	46	HGT1, ERG6, HGT19, ECM331, RTA2, C4_04250W, C4_00860C, CRH11, CDR1, C2_00750W, PHR1, SAP9, CHS2, ERG251, DFG16, SNQ2, FLC2, C4_02720C, ERG1, ERG25, PNG2, C1_09210C, WSC1, ATP2, C2_00940W, ITR1, C1_08180C, EXG2, DDI1, ARR3, NDH51, CCH1, UTR2, CDR2, OPY2, ATP1, SEC4, ERG11, ERG3, GPR1, PET9, PLB3, FESUR1, PGA52, GSC1, C6_02650C
interspecies interaction between organisms (GO:0044419)	40/334	330/5719	5.8097e-06	0.000106511	40	RBT4, FOX2, SET3, CYB2, CSH1, CAT1, ICL1, PMC1, HXK1, MIT1, PHR1, SAP9, SOD4, CAT2, CEK1, RGT1, DFG16, YHB1, ZCF13, SLD1, ACO1, CRZ1, IRS4, BCR1, UTR2, DEF1, CHK1, SWE1, ZCF21, VPS51, CAS5, ERG3, NAG6, GPR1, RIM101, PEP7, ERG24, BGL2, GSC1, CPP1
lipid metabolic process (GO:0006629)	39/334	278/5719	1.80853e-07	9.94691e-06	39	INO1, ERG6, FOX2, RTA2, ICL1, FAA21, PXP2, MIT1, POT1, ARE2, CHO1, POX1-3, CAT2, ERG251, ERG27, FLC2, ERG1, ERG25, BTS1, C6_02420W, SLD1, CR_08430W, PLC2, C3_02820C, ERG11, ERG7, FLC1, ERG3, C5_05360C, ERG4, CWH8, POX1, ACH1, PLB3, DAP1, ERG24, PSD2, UPC2, AUR1
response to drug (GO:0042493)	37/334	390/5719	0.00198682	0.0121417	37	HGT1, RBT4, ERG6, PGA23, RTA2, CAT1, CDR1, PMC1, C7_00870W, DAG7, PHR1, PCL1, CEK1, ERG27, C1_03330C, ERG1, YHB1, ZCF31, TAC1, DDI1, CRZ1, C7_01430C, CCH1, CDR2, SEC4, SWE1, ERG11, CAS5, ERG3, NAG6, RIM101, PET9, PTC5, ERG24, UPC2, AUR1, GSC1
pathogenesis (GO:0009405)	31/334	269/5719	0.000180134	0.00165123	31	RBT4, FOX2, SET3, CSH1, CAT1, ICL1, PMC1, HXK1, MIT1, PHR1, CAT2, CEK1, DFG16, YHB1, SLD1, CRZ1, IRS4, UTR2, CHK1, SWE1, ZCF21, VPS51, CAS5, ERG3, NAG6, RIM101, PEP7, ERG24, BGL2, GSC1, CPP1
cell wall (GO:0005618)	21/334	148/5719	0.000119491	0.001643	21	INO1, PGA13, DDR48, ECM331, CRH11, CSH1, CAT1, PHR1, SAP9, CHT1, SOD4, WSC1, PGA10, EXG2, PGA6, C5_02500C, UTR2, ATP1, PLB3, PGA52, BGL2
carbohydrate metabolic process (GO:0005975)	21/334	182/5719	0.00197023	0.0121417	21	INO1, GAL10, FOX2, C5_04940W, GAL1, CRH11, ICL1, AMS1, HXK1, PHR1, CHT1, RGT1, CHS2, C6_02420W, EXG2, GRE3, UTR2, C5_05360C, C1_09130W, BGL2, GSC1
transporter activity (GO:0005215)	21/334	370/5719	0.589473	1	21	HGT1, HGT19, C4_00990W, C4_04250W, CDR1, PMC1, CDR11, SNQ2, FLC2, C1_09210C, ATP2, ITR1, C1_08180C, ARR3, CCH1, CDR2, ATP1, FLC1, PXA2, PET9, C6_02650C
DNA binding (GO:0003677)	20/334	447/5719	0.921677	1	20	HAP41, RPN4, RGT1, STP4, RFX1, ZCF13, HAP42, TAC1, ACO1, CRZ1, BCR1, ZCF21, CAS5, ZCF38, CR_01790C, CR_00630W, RIM101, CIRT4B, UPC2, C2_01870C
signal transduction (GO:0007165)	18/334	213/5719	0.0713368	0.264898	18	C1_10140C, SAP9, CEK1, SAC7, WSC2, C4_02720C, RGA2, CRZ1, IRS4, CCH1, RIM15, OPY2, CHK1, SEC4, GPR1, RIM101, C1_01400C, CPP1
biofilm formation (GO:0042710)	17/334	138/5719	0.00260765	0.0143421	17	IFD6, CSH1, PHR1, CAT2, ADH5, ZCF39, ZCF31, PGA10, VPS1, NDH51, BCR1, DEF1, TRY5, CHK1, SFP1, CAS5, BGL2
extracellular region (GO:0005576)	17/334	192/5719	0.0552343	0.253157	17	RBT4, CRH11, CIP1, C4_04140W, DAG7, PHR1, SAP9, CHT1, SOD4, FDH1, ADH2, ACO1, GRE3, UTR2, PET9, PLB3, BGL2
cellular homeostasis (GO:0019725)	17/334	198/5719	0.0696222	0.264898	17	HAP41, CDR1, PMC1, HXK1, C2_00600C, FRP1, OYE32, DFG16, SNQ2, FLC2, PGA10, CRZ1, CCH1, C3_05410W, VPS51, GPR1, RIM101
endoplasmic reticulum (GO:0005783)	17/334	199/5719	0.072245	0.264898	17	ERG6, RTA2, ARE2, MDM34, ERG27, OSM2, FLC2, ERG1, ERG25, C1_08180C, ERG11, FLC1, ERG3, NAG6, ERG4, PLB3, C1_01400C
vesicle-mediated transport (GO:0016192)	15/334	317/5719	0.838857	1	15	C1_04340C, BET2, C1_08180C, PGA10, VPS1, DDI1, SEC4, VPS51, C6_02720C, C4_00070C, C4_03810W, PEP7, C4_02920W, SDS24, C6_02650C
cell wall organization (GO:0071555)	14/334	147/5719	0.0471835	0.235918	14	PGA13, CRH11, PHR1, SAP9, CEK1, CHS2, WSC2, CRZ1, IRS4, CCH1, UTR2, CAS5, BGL2, GSC1
cell cycle (GO:0007049)	14/334	448/5719	0.99792	1	14	CEK1, CHS2, C4_00190W, HOS3, CRZ1, SHA3, RIM15, OPY2, SEC4, SWE1, CR_01790C, INN1, RIM101, GSC1
peroxisome (GO:0005777)	13/334	70/5719	0.000166401	0.00165123	13	CTN3, FOX2, PEX4, CAT1, ICL1, FAA21, PXP2, POT1, POX1-3, CAT2, VPS1, PXA2, POX1
site of polarized growth (GO:0030427)	13/334	188/5719	0.303586	0.695719	13	C4_00860C, CEK1, CHS2, WSC2, RGA2, C1_08180C, UTR2, C4_04240C, SEC4, SWE1, C2_05580W, INN1, GSC1
generation of precursor metabolites and energy (GO:0006091)	11/334	136/5719	0.169804	0.466961	11	HXK1, CAT2, FUM12, ATP2, ADH2, ACO1, MRF1, NDH51, KGD2, PET9, C1_09440W
cellular bud (GO:0005933)	11/334	149/5719	0.252649	0.631623	11	C4_00860C, PHR1, WSC2, RGA2, C1_08180C, UTR2, C4_04240C, SEC4, SWE1, C2_05580W, INN1
mitochondrial envelope (GO:0005740)	10/334	285/5719	0.974965	1	10	CYB2, POT1, CHO1, MDM34, ATP2, C5_02500C, NDH51, ATP1, PET9, PTC5
lyase activity (GO:0016829)	8/334	80/5719	0.0936013	0.321754	8	C2_01450C, CR_02780W, FOX2, ICL1, FUM12, ACO1, ARG4, PSD2
growth of unicellular organism as a thread of attached cells (GO:0070783)	8/334	85/5719	0.121676	0.369871	8	GAL10, CEK1, DFG16, ZCF13, SHA3, UTR2, GPR1, ECM22
cellular respiration (GO:0045333)	8/334	86/5719	0.127774	0.369871	8	CAT2, FUM12, ACO1, MRF1, NDH51, KGD2, PET9, C1_09440W
cell development (GO:0048468)	8/334	98/5719	0.212239	0.555864	8	CEK1, CHS2, C4_00190W, CCH1, SEC4, RIM101, PEP7, GSC1
lipid binding (GO:0008289)	8/334	115/5719	0.357215	0.785874	8	RBT4, CDR1, C1_03330C, C5_05440C, C1_08180C, C4_03810W, SPO72, PEP7
cell cortex (GO:0005938)	8/334	158/5719	0.712978	1	8	SAC7, RGA2, C1_08180C, VPS1, UTR2, NAG6, INN1, GSC1
hyphal growth (GO:0030448)	7/334	91/5719	0.280886	0.671684	7	HXK1, CHS2, RGA2, CRZ1, CCH1, VPS51, CPP1
vacuole (GO:0005773)	7/334	184/5719	0.920186	1	7	AMS1, PMC1, C1_03330C, CR_08430W, VPS1, C2_03500W, APR1
cytoskeleton (GO:0005856)	7/334	186/5719	0.925179	1	7	CR_07220C, RGA2, VPS1, UTR2, SEC4, INN1, GSC1
enzyme regulator activity (GO:0030234)	7/334	214/5719	0.971339	1	7	PCL1, SAC7, RGA2, CR_05900W, C2_03500W, INN1, DAP1
cell adhesion (GO:0007155)	6/334	58/5719	0.120611	0.369871	6	CSH1, PHR1, C6_02420W, BCR1, DEF1, SFP1
ligase activity (GO:0016874)	6/334	105/5719	0.582289	1	6	ARG1, PEX4, FAA21, CPA1, C7_01670W, CPA2
protein kinase activity (GO:0004672)	6/334	107/5719	0.601009	1	6	KNS1, CEK1, SHA3, RIM15, CHK1, SWE1
peptidase activity (GO:0008233)	6/334	128/5719	0.767124	1	6	SAP9, C2_08620W, C4_04660C, DDI1, C4_00070C, APR1
protein catabolic process (GO:0030163)	6/334	220/5719	0.99088	1	6	RPN4, C4_04660C, DDI1, C4_00070C, APR1, C4_02920W
RNA binding (GO:0003723)	6/334	345/5719	0.999969	1	6	POT1, C5_04260W, C3_07100C, C5_02500C, GRE3, MPT5
cytokinesis (GO:0000910)	5/334	90/5719	0.611161	1	5	CHS2, CRZ1, SEC4, INN1, GSC1
Golgi apparatus (GO:0005794)	5/334	166/5719	0.969896	1	5	C1_04340C, CR_05900W, VPS51, AUR1, GSC1
chromosome (GO:0005694)	5/334	403/5719	1	1	5	SET3, RFX1, BCR1, CR_01790C, C1_07080W
phosphatase activity (GO:0016791)	4/334	93/5719	0.801194	1	4	PTP2, PTC5, C1_01400C, CPP1
cytoskeleton organization (GO:0007010)	4/334	182/5719	0.995051	1	4	PCL1, C4_02720C, RGA2, VPS1
pseudohyphal growth (GO:0007124)	3/334	39/5719	0.40042	0.847042	3	DFG16, SHA3, GPR1
hyphal tip (GO:0001411)	3/334	47/5719	0.523445	1	3	CEK1, CHS2, SEC4
isomerase activity (GO:0016853)	3/334	57/5719	0.655584	1	3	INO1, GAL10, ERG7
protein folding (GO:0006457)	3/334	79/5719	0.848891	1	3	OSM2, FLC2, YKE2
DNA metabolic process (GO:0006259)	3/334	322/5719	0.999999	1	3	DDR48, CRZ1, CR_01790C
cell budding (GO:0007114)	2/334	45/5719	0.748433	1	2	CRZ1, VPS51
vitamin metabolic process (GO:0006766)	1/334	37/5719	0.892878	1	1	CR_09100C
conjugation (GO:0000746)	1/334	54/5719	0.961809	1	1	CEK1
microtubule organizing center (GO:0005815)	1/334	54/5719	0.961809	1	1	SEC4
nucleotidyltransferase activity (GO:0016779)	1/334	76/5719	0.989994	1	1	PSA2
translation (GO:0006412)	1/334	236/5719	1	1	1	CR_04150W

## Sheet: RNA DE >=2-fold decreased
DATASET S2 Gene Ontology (GO) data for C. albicans genes showing decreased RNA differential gene expression (DE) in response to treatment with fluconazole.
GO term description	Gene ratio	Background ratio	p value	padj value	Gene count	Gene names
translation (GO:0006412)	97/508	236/5719	4.45311e-43	1.3582e-41	97	RPS19A, RPS12, RPS22A, C2_05710C, C1_02330C, RPS21, RPS24, RPP2A, UBI3, RPS13, RPS3, CR_08480C, RPL10A, TMA19, RPS7A, RPL38, RPL9B, RPS9B, RPL11, RPL42, C1_05720W, RPP1A, RPS21B, RPL27A, RPS16A, RPP2B, RPL14, RPL21A, RPL37B, RPL15A, C1_06890C, RPL20B, C2_05410W, RPL43A, RPL39, RPS15, RPP0, C7_00490C, RPL12, RPL29, RPL2, C5_00320W, RPS8A, RPS18, RPL5, RPS20, RPL13, RPS27, C5_01540W, RPS23A, TIF3, …
ribosome (GO:0005840)	87/508	182/5719	5.02743e-45	3.06673e-43	87	RPS19A, RPS12, RPS22A, C2_05710C, C1_02330C, RPS21, RPS24, RPP2A, UBI3, RPS13, RPS3, CR_08480C, RPL10A, ASC1, RPS7A, RPL38, RPL9B, RPS9B, RPL11, RPL24A, RPL18, RPL42, C1_05720W, RPL8B, RPP1A, RPS21B, RPL27A, RPS16A, RPP2B, RPL14, C1_03370W, RPL21A, RPL37B, RPL15A, C1_06890C, RPL20B, C2_05410W, RPL43A, RPL39, RPS15, RPP0, RPL12, RPL29, RPL2, C5_00320W, RPS8A, RPS18, RPL5, RPS20, RPL13, RPS27, C5_0…
structural molecule activity (GO:0005198)	77/508	213/5719	1.65248e-29	3.36003e-28	77	RPS19A, RPS12, RPS22A, C2_05710C, C1_02330C, RPS21, RPS24, RPP2A, UBI3, RPS13, RPS3, CR_08480C, RPL10A, RPS7A, RPL38, RPL9B, RPS9B, RPL11, RPL42, C1_05720W, RPP1A, RPS21B, RPL27A, RPS16A, RPP2B, RPL14, RPL21A, RPL37B, RPL15A, C1_06890C, RPL20B, C2_05410W, RPL43A, RPL39, RPS15, RPP0, RPL12, RPL29, C5_04890C, RPL2, C5_00320W, RPS8A, RPS18, RPL5, RPS20, RPL13, RPS27, C5_01540W, RPS25B, RPS23A, RPL19…
ribosome biogenesis (GO:0042254)	69/508	297/5719	1.40357e-14	2.14045e-13	69	RPS19A, C1_04710C, RPS21, RPS24, UBI3, RPS13, RPS3, RPL10A, RPS7A, RPS9B, RPL11, C1_05720W, RPL8B, RPS21B, RPS16A, RPL37B, C5_03400C, RPS15, RPP0, ELF1, C3_06760W, LTV1, RPL12, RPS10, C5_04910W, RPS8A, RPS18, CR_04110W, RPL5, RPS20, C1_07950C, RPS27, C1_11000C, C5_01540W, RPS23A, RPS1, YST1, C1_09710C, RPL25, SSB1, RPS26A, RPS14B, RPL3, NOP15, RPS5, C3_04380C, RLP24, RPL17B, C1_02450C, TIF5, RPL1…
RNA binding (GO:0003723)	55/508	345/5719	8.92899e-06	7.78098e-05	55	SSA2, C3_00170C, C2_07060W, C1_02330C, RPS21, RPS13, RPS3, RPL10A, RPL9B, RPS9B, RPL24A, RPS4A, C3_05290C, RPL14, C1_03370W, RPL15A, RPL39, C5_03400C, RPP0, ELF1, RPS18, CR_04110W, RPL5, C3_04590W, TIF3, RPL25, SUI3, RPS14B, CDC54, NOP15, RPL28, C3_04380C, C1_14410W, CEF3, RPL16A, TEF1, TIF5, CR_10820W, SUI1, CAM1, TDH3, GAR1, C1_12610W, ANB1, C4_06850C, EFB1, DPS1-1, STI1, MRP17, RPL7, GIS2, SUI…
extracellular region (GO:0005576)	46/508	192/5719	1.66846e-10	2.03552e-09	46	RHD3, SSA2, GOR1, ALS4, CHT3, ALS2, C4_01800W, UBI3, RPS3, C1_10820C, TMA19, ASC1, PLB4.5, GUK1, PDC11, ADE8, GPM1, YWP1, ENG1, PGI1, C2_07630C, RPS18, RPS1, C5_04300C, RBE1, APE3, HSP90, RPS5, IFR2, RPL17B, TEF1, FGR41, APE2, PGK1, CAM1, HPT1, TDH3, SCW11, TPI1, PMM1, FET34, ENO1, SOL3, THR4, C3_06920W, RBP1
plasma membrane (GO:0005886)	45/508	491/5719	0.43431	1	45	RHD3, OPT1, OPT3, AQY1, PHO84, SSA2, SIT1, OPT2, GAP2, C3_07670W, SEO1, FMP45, CTP1, FET31, ALP1, GAP4, FCY23, FBA1, CRP1, TPO4, PDC11, ELF1, TPO3, SYG1, CDC19, C3_02850C, CAN1, PTR22, HGT10, SSB1, HSP90, MEA1, CEF3, SRD1, PGA53, PGK1, MDG1, SLC1, TDH3, FET34, RCH1, ENO1, PHO87, RAC1, BIG1
oxidoreductase activity (GO:0016491)	41/508	406/5719	0.208773	0.778226	41	GCV2, GOR1, C1_11530C, CFL2, PUT1, FET31, IFE1, C7_03200C, EBP1, C7_00240W, GPX2, GPD1, GCV1, URA1, YAH1, C4_04720W, HOM2, DAO2, HOM6, HIS4, IMH3, AYR2, PDX3, PUT2, C4_03720C, IFR2, C6_02480W, ARO2, C4_05390W, MET1, TDH3, SOU1, GCV3, C7_03350C, MAE1, FET34, AMO1, ALD5, C5_01960C, LYS1, LYS12
DNA binding (GO:0003677)	40/508	447/5719	0.506184	1	40	RME1, CSR1, CDC6, HHT2, CSE4, PRI2, POL30, MLH1, HTB1, RPA12, C7_00910C, NHP6A, GAT1, SMC3, CDC54, HHT21, HHF22, C1_04180W, C3_04810C, HTA1, HAP2, MCM3, PHO4, CAM1, HTA2, RAD32, RAD52, MCM2, C1_10410W, ADE12, CDC46, RIM1, HTA3, C7_01650W, RAD16, SMC1, GIS2, CAP4, HHF1, NCB2
transporter activity (GO:0005215)	37/508	370/5719	0.242398	0.778226	37	OPT1, OPT7, OPT3, AQY1, PHO84, NUP, SIT1, OPT2, GAP2, SEO1, CTP1, ALP1, GAP4, YMC1, TIM9, FCY23, CRP1, TPO4, TPO3, TIM12, C7_03590C, C3_02620C, TIM8, CAN1, CR_01320C, PTR22, C3_05900W, HGT10, HUT1, C3_06750W, C6_01780C, GIT3, FCY2, CR_04760C, C3_03230C, FET34, PHO87
cell cycle (GO:0007049)	36/508	448/5719	0.768477	1	36	AQY1, RME1, CHT3, FMP45, DUO1, CDC6, HHT2, CSE4, AMN1, POL30, MLH1, C7_00910C, C5_04890C, CR_09140C, C5_04910W, SMC3, CR_08560C, CDC54, MEA1, HHF22, HTA1, MCM3, C1_03790C, RAD32, RAD52, MCM2, C1_06760C, CDC46, C7_01830W, HTA3, ZPR1, C7_00410C, C4_02400C, SMC1, SUI2, HHF1
cell wall (GO:0005618)	35/508	148/5719	4.04648e-08	4.11392e-07	35	RHD3, SSA2, ALS4, CHT3, ALS2, C1_02330C, EBP1, RPS13, RPS3, CR_08480C, RPL38, FBA1, PDC11, RPL14, GPM1, YWP1, ENG1, CDC19, RPS20, DSE1, RPS1, RBE1, RPL23A, SSB1, RPS14B, HSP90, CEF3, TEF1, APE2, PGK1, TDH3, SCW11, TPI1, C7_00190W, ENO1
response to drug (GO:0042493)	33/508	390/5719	0.646654	1	33	OPT1, LEU4, SIT1, GAP2, FMP45, FET31, GAP4, YMC1, PRR2, C1_10820C, TPO4, SNG3, LTV1, TPO3, C7_03590C, C1_11000C, IMH3, HSP90, RLP24, FCR1, RPL17B, RPB8, MET1, KRE30, MSI3, GAR1, RAD52, C1_06760C, STP1, RAC1, GIS2, NCB2, RBP1
chromosome (GO:0005694)	32/508	403/5719	0.779964	1	32	DUO1, CDC6, HHT2, CSE4, PRI2, POL30, HTB1, C7_00910C, CR_01360W, SMC3, CR_08560C, CDC54, HHT21, HHF22, C1_04180W, HTA1, MCM3, HTA2, RAD32, RAD52, MCM2, EAF3, RXT3, C1_06760C, CDC46, C7_01830W, HTA3, C4_02400C, SMC1, TOS4, HHF1, SUB2
interspecies interaction between organisms (GO:0044419)	30/508	330/5719	0.475473	1	30	RHD3, SSA2, ALS4, CSR1, ALS2, RHR2, ASC1, ADE5%2C7, FBA1, GPM1, YWP1, GAT1, CDC19, DSE1, HIS4, IMH3, RBE1, SSB1, HSP90, ZCF1, TEF1, PGK1, TDH3, MSI3, RAD52, TPI1, FET34, ENO1, ESS1, BIG1
nucleolus (GO:0005730)	27/508	218/5719	0.0463875	0.25724	27	C5_03400C, RPA12, C5_04910W, C1_11000C, C1_09710C, CDC54, NOP15, C3_04380C, RLP24, C1_14410W, NEP1, RPB8, RCL1, GAR1, CR_07030C, DBP3, C1_03790C, RPC40, ZUO1, RPC19, C5_04840C, CR_01950W, CR_07080W, RPL7, NHP2, DBP7, NOP5
vacuole (GO:0005773)	23/508	184/5719	0.0574808	0.292194	23	SSA2, C3_00170C, GAP2, FMP45, YMC1, EBP1, C1_10820C, TPO4, LTV1, TPO3, C6_00240C, PRD1, IML1, C3_05900W, APE3, TEF1, VTC3, APE2, C1_01580W, VTC4, ENO1, RAC1, ABG1
DNA metabolic process (GO:0006259)	23/508	322/5719	0.893537	1	23	HHT2, PRI2, POL30, MLH1, HTB1, CR_09140C, SMC3, C3_04590W, CR_08560C, CDC54, HSP90, C3_04810C, MCM3, HTA2, RAD32, RAD52, MCM2, EAF3, RPC40, CDC46, RAD16, SMC1, SUB2
carbohydrate metabolic process (GO:0005975)	22/508	182/5719	0.0830593	0.361901	22	CHT3, RHR2, BMT1, GPD1, FBA1, MNN22, GPM1, PGI1, CDC19, PGK1, TDH3, SOU1, SCW11, DAK2, TPI1, AFL1, C1_01360C, PMM1, MNN24, ENO1, SOL3, BIG1
enzyme regulator activity (GO:0030234)	17/508	214/5719	0.723961	1	17	C3_00170C, ASC1, RPP1A, RPP2B, C1_03370W, POL30, IML1, C3_04590W, RLP24, TIF5, HCH1, ILV6, RCL1, MSI3, C1_11140W, STI1, YDJ1
lyase activity (GO:0016829)	16/508	80/5719	0.001499	0.0114299	16	ARO10, CHA1, ADE13, FBA1, SNZ1, PDC11, ILV3, TRP2, TRP5, ARO2, DQD1, C2_00390C, SPE1, ENO1, THR4, HEM15
protein folding (GO:0006457)	15/508	79/5719	0.00354225	0.0240086	15	SSA2, C1_10820C, C1_11110C, C1_02300W, SSB1, HSP90, GIM5, HCH1, MSI3, C1_03790C, ZUO1, STI1, YDJ1, SSZ1, RBP1
pathogenesis (GO:0009405)	15/508	269/5719	0.985134	1	15	RHD3, CSR1, ALS2, RHR2, ASC1, ADE5%2C7, GAT1, DSE1, RBE1, HSP90, MSI3, RAD52, FET34, ESS1, BIG1
mitochondrial envelope (GO:0005740)	14/508	285/5719	0.996621	1	14	TIM9, URA1, GPM1, TIM12, PRD1, C3_02620C, TIM8, PDX3, CR_10760C, C3_01680C, PAM16, C1_05210C, YDJ1, HEM15
cellular homeostasis (GO:0019725)	13/508	198/5719	0.906714	1	13	OPT3, SIT1, CSR1, CFL2, GPD1, ADE5%2C7, CRP1, PHO4, FET34, C1_11140W, RCH1, AMO1, C1_13320C
ligase activity (GO:0016874)	12/508	105/5719	0.219768	0.778226	12	ADE5%2C7, ADE1, CR_08560C, ASN1, ADE6, VAS1, GUA1, KRS1, DED81, CDC60, ADE12, DPS1-1
generation of precursor metabolites and energy (GO:0006091)	12/508	136/5719	0.554743	1	12	FBA1, PDC11, GPM1, PGI1, CDC19, C3_02850C, PGK1, TDH3, TPI1, C1_01360C, ENO1, SOL3
translation regulator activity (GO:0045182)	11/508	52/5719	0.00510382	0.0311333	11	ELF1, SUI3, CEF3, TEF1, TIF5, SUI1, CAM1, ANB1, EFB1, GIS2, SUI2
signal transduction (GO:0007165)	11/508	213/5719	0.986064	1	11	PHO84, C3_00170C, ASC1, SYG1, IML1, HSP90, C3_04810C, MDG1, VTC4, RAC1, RBP1
cell adhesion (GO:0007155)	9/508	58/5719	0.0680447	0.319287	9	AAH1, ALS4, ALS2, RHR2, ASC1, GPD1, DSE1, HIS4, TDH3
nucleotidyltransferase activity (GO:0016779)	9/508	76/5719	0.230373	0.778226	9	PRI2, RPA12, RPB8, RAD32, CR_00350W, RPC40, RPC19, CR_01950W, APA2
helicase activity (GO:0004386)	9/508	89/5719	0.393333	1	9	CDC54, MCM3, DBP3, MCM2, CDC46, DBP2, RAD16, DBP7, SUB2
cytoskeleton (GO:0005856)	9/508	186/5719	0.987939	1	9	DUO1, ENG1, C5_04890C, ABP140, NEP1, KIP2, C7_01830W, C7_00410C, C4_02400C
isomerase activity (GO:0016853)	8/508	57/5719	0.129138	0.52516	8	GPM1, PGI1, GAR1, C1_03790C, TPI1, PMM1, ESS1, RBP1
phosphatase activity (GO:0016791)	8/508	93/5719	0.592131	1	8	RHR2, SER2, C2_07420W, C3_03860W, DPP2, AFL1, C7_01650W, C3_06920W
biofilm formation (GO:0042710)	8/508	138/5719	0.932775	1	8	AQY1, CSR1, ALS2, RHR2, TRY3, YWP1, C7_00490C, DSE1
lipid binding (GO:0008289)	7/508	115/5719	0.89628	1	7	EBP1, PIL1, C6_00240C, TIM12, RBE1, EGD2, CAM1
peptidase activity (GO:0008233)	7/508	128/5719	0.945593	1	7	C1_10820C, PRD1, C4_05380C, C5_04300C, APE3, APE2, C4_06850C
cytoskeleton organization (GO:0007010)	7/508	182/5719	0.99768	1	7	DUO1, C5_04890C, C1_02300W, CR_08560C, TEF1, KIP2, C4_02400C
lipid metabolic process (GO:0006629)	7/508	278/5719	0.999997	1	7	EBP1, PLB4.5, C3_02850C, SLC1, DPP2, C1_11140W, ERG12
cell wall organization (GO:0071555)	6/508	147/5719	0.992532	1	6	RHD3, FMP45, ENG1, DSE1, RAC1, ABG1
cellular bud (GO:0005933)	6/508	149/5719	0.993421	1	6	CHT3, FMP45, AMN1, MEA1, RCH1, C7_00410C
site of polarized growth (GO:0030427)	6/508	188/5719	0.999519	1	6	CHT3, ENG1, MEA1, RCH1, C7_00410C, ABG1
endoplasmic reticulum (GO:0005783)	6/508	199/5719	0.99978	1	6	C3_00170C, VTC3, C3_06750W, VTC4, C2_08160C, BIG1
protein catabolic process (GO:0030163)	6/508	220/5719	0.999952	1	6	SSA2, AMN1, APE3, MSI3, YDJ1, RAD16
conjugation (GO:0000746)	5/508	54/5719	0.53054	1	5	ASC1, ENG1, C7_00410C, C4_02400C, RBP1
hyphal growth (GO:0030448)	5/508	91/5719	0.916841	1	5	PHO84, ALS4, ALS2, PGI1, ABG1
vitamin metabolic process (GO:0006766)	4/508	37/5719	0.419715	1	4	SNZ1, PDX3, SNO1, SPE1
cell cortex (GO:0005938)	4/508	158/5719	0.999736	1	4	FMP45, KIP2, C7_00410C, C2_08160C
vesicle-mediated transport (GO:0016192)	4/508	317/5719	1	1	4	PIL1, C6_00240C, C2_08160C, ABG1
peroxisome (GO:0005777)	3/508	70/5719	0.955181	1	3	OPT3, GPD1, C2_00390C
cytokinesis (GO:0000910)	3/508	90/5719	0.989373	1	3	CHT3, MEA1, C7_00410C
cell development (GO:0048468)	3/508	98/5719	0.994176	1	3	AQY1, FMP45, PGI1
Golgi apparatus (GO:0005794)	3/508	166/5719	0.999976	1	3	OPT1, OPT3, PRD1
microtubule organizing center (GO:0005815)	2/508	54/5719	0.959413	1	2	KIP2, C4_02400C
nucleus organization (GO:0006997)	2/508	55/5719	0.96247	1	2	C2_08160C, C4_02400C
growth of unicellular organism as a thread of attached cells (GO:0070783)	2/508	85/5719	0.996738	1	2	ASC1, DSE1
protein kinase activity (GO:0004672)	2/508	107/5719	0.999498	1	2	CDC6, PRR2
motor activity (GO:0003774)	1/508	5719-11-01	0.64091	1	1	KIP2
cell budding (GO:0007114)	1/508	45/5719	0.985049	1	1	C7_00410C
hyphal tip (GO:0001411)	1/508	47/5719	0.987606	1	1	ABG1

## Sheet: TE >=2-fold increased
DATASET S2 Gene Ontology (GO) data for C. albicans genes showing increased translational efficiency (TE) in response to treatment with fluconazole.
GO term description	Gene ratio	Background ratio	p value	padj value	Gene count	Gene names
cell cycle (GO:0007049)	17/181	448/5719	0.250188	0.991958	17	RAD32, CKS1, C7_00910C, MLH1, BFA1, C7_02670W, C5_04890C, C1_06700W, GSG1, CSE4, SPS20, ULP2, HRR25, CDC27, ESP1, RIM15, C2_05270W
transporter activity (GO:0005215)	16/181	370/5719	0.124352	0.991958	16	ALR1, C6_02650C, C4_00330C, HGT4, HGT5, C6_04110W, CNT, AVT4, CR_05480W, ROA1, C3_07230W, MRS4, C1_07210C, C3_02620C, ATP6, FLC2
plasma membrane (GO:0005886)	14/181	491/5719	0.700161	0.991958	14	ALR1, C3_07670W, C6_02650C, HGT4, HGT5, C7_02370W, CNT, ROA1, MRS4, HRR25, RAC1, PMT5, RAS1, FLC2
response to drug (GO:0042493)	13/181	390/5719	0.465082	0.991958	13	PRR2, C6_04110W, CKA2, CNT, AVT4, ROA1, PDE2, RAC1, AHR1, ESP1, PTC5, ZCF29, TPK1
DNA binding (GO:0003677)	13/181	447/5719	0.667659	0.991958	13	C4_06840W, RAD32, C7_00910C, NTG1, MLH1, DAL81, C1_11690W, CSE4, CDC27, AHR1, ZCF29, C4_05740C, MET28
mitochondrial envelope (GO:0005740)	12/181	285/5719	0.190701	0.991958	12	C4_05360C, NAD1, C4_00330C, TRX1, CR_05480W, MRS4, COB, NAD6, C1_02490C, C3_02620C, ATP6, PTC5
Golgi apparatus (GO:0005794)	11/181	166/5719	0.0157047	0.658886	11	RCY1, C7_02670W, C7_00940W, GSG1, OCH1, C4_06460C, C3_07230W, RIC1, HRR25, MNT2, HOC1
interspecies interaction between organisms (GO:0044419)	11/181	330/5719	0.474763	0.991958	11	C7_00940W, PGA1, HGT4, CKA2, OCH1, PDE2, MNT2, AHR1, TEF1, ZCF29, RAS1
ribosome biogenesis (GO:0042254)	10/181	297/5719	0.467233	0.991958	10	C2_08840W, C6_02380W, CR_07030C, RRP42, CR_10410C, PUS7, C3_06760W, HRR25, TIF5, C6_04180W
vesicle-mediated transport (GO:0016192)	10/181	317/5719	0.551862	0.991958	10	RCY1, C6_02650C, GSG1, GYP8, C1_08340C, TRX1, C7_00810W, C4_06460C, C3_07230W, RIC1
RNA binding (GO:0003723)	10/181	345/5719	0.660612	0.991958	10	C4_05360C, RPL39, C1_12610W, ANB1, MRP17, C6_02380W, C2_01820C, CR_10410C, TIF5, TEF1
structural molecule activity (GO:0005198)	9/181	213/5719	0.232159	0.991958	9	RPL39, C1_12610W, MRP17, C5_04890C, C4_00330C, C1_01580W, EHD3, C5_03290C, C5_05250C
translation (GO:0006412)	9/181	236/5719	0.330922	0.991958	9	RPL39, ANB1, MRP17, C1_01580W, C5_03290C, TIF5, TEF1, RPM2, C6_04060W
lipid metabolic process (GO:0006629)	9/181	278/5719	0.521848	0.991958	9	C2_05980C, C5_03120W, GPI14, OPI3, SPS20, PEX11, C3_05300C, PLC1, FLC2
oxidoreductase activity (GO:0016491)	9/181	406/5719	0.905255	0.991958	9	C6_04410C, IFM3, NAD1, SPS20, SOU1, TRX1, GRE2, COB, NAD6
cytoskeleton (GO:0005856)	8/181	186/5719	0.235518	0.991958	8	BFA1, C5_04890C, C1_06700W, USO5, HRR25, ESP1, RAS1, C2_05270W
endoplasmic reticulum (GO:0005783)	8/181	199/5719	0.294418	0.991958	8	C5_03120W, GPI14, C7_02670W, C2_03910C, PEX11, C1_04200C, CR_00990W, FLC2
signal transduction (GO:0007165)	8/181	213/5719	0.361298	0.991958	8	HGT4, CKA2, PDE2, C1_06360W, RAC1, PLC1, RAS1, RIM15
pathogenesis (GO:0009405)	8/181	269/5719	0.624	0.991958	8	C7_00940W, HGT4, CKA2, OCH1, PDE2, MNT2, AHR1, RAS1
ribosome (GO:0005840)	7/181	182/5719	0.353858	0.991958	7	RPL39, C1_12610W, MRP17, C1_01580W, EHD3, C5_03290C, C5_05250C
vacuole (GO:0005773)	7/181	184/5719	0.36431	0.991958	7	C6_04110W, C1_01580W, AVT4, ROA1, C2_08700C, RAC1, TEF1
enzyme regulator activity (GO:0030234)	7/181	214/5719	0.520043	0.991958	7	CKS1, BFA1, C1_06700W, GYP8, SPO7, C1_04090C, TIF5
peroxisome (GO:0005777)	6/181	70/5719	0.0227202	0.658886	6	C2_05980C, SPS20, PEX11, PEX12, HRR25, C1_01290C
protein kinase activity (GO:0004672)	6/181	107/5719	0.122515	0.991958	6	PRR2, CKA2, C1_06360W, HRR25, RIM15, TPK1
peptidase activity (GO:0008233)	6/181	128/5719	0.218664	0.991958	6	C7_00940W, C1_06390W, ULP2, CR_00990W, ESP1, C6_04180W
biofilm formation (GO:0042710)	6/181	138/5719	0.271491	0.991958	6	DAL81, PGA1, PDE2, MNT2, AHR1, RAS1
cell wall organization (GO:0071555)	6/181	147/5719	0.321422	0.991958	6	GPI14, PGA1, PDE2, MNT2, RAC1, TPK1
cellular homeostasis (GO:0019725)	6/181	198/5719	0.602626	0.991958	6	C4_05890W, HGT4, TRX1, C3_06110C, RAS1, FLC2
protein catabolic process (GO:0030163)	6/181	220/5719	0.703539	0.991958	6	CR_03560W, C1_06390W, C2_03910C, CDC27, C6_04060W, C4_05740C
chromosome (GO:0005694)	6/181	403/5719	0.990418	0.991958	6	RAD32, C7_00910C, CSE4, HRR25, COB, PLC1
cell adhesion (GO:0007155)	5/181	58/5719	0.0356191	0.688636	5	PGA1, PDE2, MNT2, AHR1, RAS1
site of polarized growth (GO:0030427)	5/181	188/5719	0.716874	0.991958	5	RCY1, C1_06700W, HRR25, RAS1, C2_05270W
nucleolus (GO:0005730)	5/181	218/5719	0.827354	0.991958	5	CR_07030C, CKA2, ULP2, CR_10410C, C1_04090C
DNA metabolic process (GO:0006259)	5/181	322/5719	0.978574	0.991958	5	RAD59, RAD32, NTG1, MLH1, HRR25
translation regulator activity (GO:0045182)	4/181	52/5719	0.0812026	0.991958	4	C4_05360C, ANB1, TIF5, TEF1
generation of precursor metabolites and energy (GO:0006091)	4/181	136/5719	0.630173	0.991958	4	NAD1, HGT4, COB, NAD6
cytoskeleton organization (GO:0007010)	4/181	182/5719	0.834919	0.991958	4	C5_04890C, C1_06700W, C7_00810W, TEF1
microtubule organizing center (GO:0005815)	3/181	54/5719	0.243478	0.991958	3	BFA1, USO5, HRR25
nucleus organization (GO:0006997)	3/181	55/5719	0.252029	0.991958	3	SPO7, USO5, C1_04200C
cellular respiration (GO:0045333)	3/181	86/5719	0.515826	0.991958	3	NAD1, COB, NAD6
cellular bud (GO:0005933)	3/181	149/5719	0.857092	0.991958	3	C1_06700W, HRR25, C2_05270W
cell cortex (GO:0005938)	3/181	158/5719	0.882881	0.991958	3	C1_06700W, C1_04200C, RAS1
conjugation (GO:0000746)	2/181	54/5719	0.514097	0.991958	2	USO5, RAS1
isomerase activity (GO:0016853)	2/181	57/5719	0.543358	0.991958	2	C3_00950C, PUS7
protein folding (GO:0006457)	2/181	79/5719	0.719812	0.991958	2	C3_00950C, FLC2
lyase activity (GO:0016829)	2/181	80/5719	0.726283	0.991958	2	SPE1, GLY1
growth of unicellular organism as a thread of attached cells (GO:0070783)	2/181	85/5719	0.756777	0.991958	2	USO5, AHR1
hyphal growth (GO:0030448)	2/181	91/5719	0.789477	0.991958	2	GPI14, TPK1
phosphatase activity (GO:0016791)	2/181	93/5719	0.799489	0.991958	2	SPO7, PTC5
cell development (GO:0048468)	2/181	98/5719	0.822703	0.991958	2	SPS20, RAS1
carbohydrate metabolic process (GO:0005975)	2/181	182/5719	0.981359	0.991958	2	SOU1, ZCF7
extracellular region (GO:0005576)	2/181	192/5719	0.98598	0.991958	2	TRX1, TEF1
vitamin metabolic process (GO:0006766)	1/181	37/5719	0.696921	0.991958	1	SPE1
nucleotidyltransferase activity (GO:0016779)	1/181	76/5719	0.914619	0.991958	1	RAD32
helicase activity (GO:0004386)	1/181	89/5719	0.94414	0.991958	1	C6_02380W
cytokinesis (GO:0000910)	1/181	90/5719	0.945936	0.991958	1	C1_06700W
lipid binding (GO:0008289)	1/181	115/5719	0.976161	0.991958	1	C1_08340C
cell wall (GO:0005618)	1/181	148/5719	0.991958	0.991958	1	TEF1

## Sheet: TE >=2-fold decreased
DATASET S2 Gene Ontology (GO) data for C. albicans genes showing decreased translational efficiency (TE) in response to treatment with fluconazole.
GO term description	Gene ratio	Background ratio	p value	padj value	Gene count	Gene names
DNA metabolic process (GO:0006259)	16/150	322/5719	0.00980451	0.235308	16	YKU80, DCC1, TERT, C1_03260W, C3_06270C, C4_04920W, C3_03330C, DBF4, C4_00390W, C4_06880C, CTF18, RTT101, C3_00130C, CR_07910C, PIF1, C4_01720C
RNA binding (GO:0003723)	16/150	345/5719	0.0180337	0.28854	16	C1_01850C, YKU80, TERT, CR_01700C, C5_03110C, CR_04160C, RPB7, NMD3, NOP10, CR_07760W, SGD1, C2_01030W, PIF1, C1_00160C, TIF35, TIF34
DNA binding (GO:0003677)	16/150	447/5719	0.124291	0.744355	16	RRN11, YKU80, TERT, C1_03260W, CR_01420W, C4_04920W, C3_03330C, RPB7, DBF4, C4_00390W, C3_06150W, RPC53, SGD1, CR_07910C, PIF1, C1_00160C
translation (GO:0006412)	14/150	236/5719	0.00338716	0.162584	14	CR_04160C, MRPL19, CR_07320C, MSM1, CR_07760W, C2_05410W, C2_01030W, RSM22, MST1, C2_04490W, RPL40B, TIF35, TIF34, HTS1
transporter activity (GO:0005215)	14/150	370/5719	0.104705	0.744355	14	C4_04230W, GIT2, C7_01880C, ATP1, TIM8, TOM6, CR_08200C, ZRT2, YVC1, PXA2, CR_10800C, MNR2, LEM3, ATP16
chromosome (GO:0005694)	13/150	403/5719	0.25757	0.951029	13	DAD3, YKU80, DCC1, C1_07080W, C4_04920W, C3_03330C, CTA26, DBF4, C3_06150W, CTF18, PIF1, C1_06400C, C1_10950C
protein catabolic process (GO:0030163)	10/150	220/5719	0.0626005	0.744355	10	HRT1, UBC4, CDC23, C4_06880C, C2_10850C, DDI1, RTT101, C4_02920W, C4_01720C, CR_00370W
mitochondrial envelope (GO:0005740)	10/150	285/5719	0.213807	0.855228	10	C1_12640W, C7_01880C, C6_00090W, ATP1, TIM8, C2_10850C, TOM6, PIF1, COQ6, ATP16
plasma membrane (GO:0005886)	10/150	491/5719	0.841268	0.993789	10	C4_04230W, C1_10340W, ATP1, CSA1, SSY1, DDI1, ZRT2, DPM1, CR_10800C, LEM3
response to drug (GO:0042493)	9/150	390/5719	0.70402	0.993789	9	TRM9, CR_02800C, RPB7, ATC1, DDI1, ERG24, CCT8, NAG6, TIF34
ribosome (GO:0005840)	8/150	182/5719	0.104565	0.744355	8	MRPL19, CR_07320C, C2_10850C, CR_07760W, C2_05410W, C2_01030W, RSM22, RPL40B
nucleolus (GO:0005730)	8/150	218/5719	0.212545	0.855228	8	RRN11, CR_01710W, TERT, C3_06150W, NOP10, SGD1, PIF1, C1_10950C
ribosome biogenesis (GO:0042254)	8/150	297/5719	0.521795	0.993789	8	CR_01710W, RRP15, NMD3, SDA1, NOP10, RIO2, SGD1, C1_10950C
structural molecule activity (GO:0005198)	7/150	213/5719	0.325374	0.993789	7	MRPL19, CR_07320C, CR_07760W, C2_05410W, C2_01030W, RSM22, RPL40B
pathogenesis (GO:0009405)	7/150	269/5719	0.564317	0.993789	7	SLR1, ATC1, ERG24, NIK1, YVC1, NAG6, VPS51
interspecies interaction between organisms (GO:0044419)	7/150	330/5719	0.771577	0.993789	7	SLR1, ATC1, ERG24, NIK1, YVC1, NAG6, VPS51
cell cycle (GO:0007049)	7/150	448/5719	0.955909	0.993789	7	HRT1, C5_02020C, DAD3, DCC1, DBF4, CTF18, PIF1
cellular homeostasis (GO:0019725)	6/150	198/5719	0.418852	0.993789	6	C2_00600C, CSA1, YVC1, VPS51, OYE32, MNR2
oxidoreductase activity (GO:0016491)	6/150	406/5719	0.961079	0.993789	6	AIF1, C6_03880W, FDH1, ERG24, COQ6, OYE32
ligase activity (GO:0016874)	5/150	105/5719	0.14087	0.744355	5	UBC4, C2_09310C, MSM1, MST1, HTS1
carbohydrate metabolic process (GO:0005975)	5/150	182/5719	0.523041	0.993789	5	MAL2, C5_02220C, CR_02800C, ATC1, PGA56
vacuole (GO:0005773)	5/150	184/5719	0.532864	0.993789	5	ATC1, CR_08200C, YVC1, CR_10800C, MNR2
endoplasmic reticulum (GO:0005783)	5/150	199/5719	0.603435	0.993789	5	C4_04230W, C6_00270W, NAG6, DPM1, LEM3
signal transduction (GO:0007165)	5/150	213/5719	0.663594	0.993789	5	UBC4, YPD1, TIP41, NIK1, LEM3
lipid metabolic process (GO:0006629)	5/150	278/5719	0.861932	0.993789	5	C3_00400C, ERG12, C6_00270W, ERG24, DPM1
nucleotidyltransferase activity (GO:0016779)	4/150	76/5719	0.137999	0.744355	4	TERT, RPB7, RPC53, CGT1
biofilm formation (GO:0042710)	4/150	138/5719	0.492222	0.993789	4	CSA1, CR_01410C, YVC1, C1_00160C
extracellular region (GO:0005576)	4/150	192/5719	0.748487	0.993789	4	MAL2, C3_02060W, ATC1, FDH1
vesicle-mediated transport (GO:0016192)	4/150	317/5719	0.970737	0.993789	4	C6_02720C, DDI1, C4_02920W, VPS51
translation regulator activity (GO:0045182)	3/150	52/5719	0.155074	0.744355	3	CR_04160C, TIF35, TIF34
helicase activity (GO:0004386)	3/150	89/5719	0.414854	0.993789	3	C1_03260W, CR_07910C, PIF1
protein kinase activity (GO:0004672)	3/150	107/5719	0.536409	0.993789	3	RIO2, NIK1, C1_10950C
cell wall (GO:0005618)	3/150	148/5719	0.751738	0.993789	3	ATP1, CSA1, ATC1
enzyme regulator activity (GO:0030234)	3/150	214/5719	0.924922	0.993789	3	C1_03260W, DBF4, PIF1
cell budding (GO:0007114)	2/150	45/5719	0.331311	0.993789	2	C3_00400C, VPS51
hyphal growth (GO:0030448)	2/150	91/5719	0.695125	0.993789	2	SLR1, VPS51
peptidase activity (GO:0008233)	2/150	128/5719	0.854939	0.993789	2	C2_10850C, DDI1
cellular bud (GO:0005933)	2/150	149/5719	0.907388	0.993789	2	CSA1, C5_03170C
cytoskeleton organization (GO:0007010)	2/150	182/5719	0.955565	0.993789	2	DAD3, SDA1
cytoskeleton (GO:0005856)	2/150	186/5719	0.959433	0.993789	2	DAD3, C4_07080C
microtubule organizing center (GO:0005815)	1/150	54/5719	0.76355	0.993789	1	C4_07080C
peroxisome (GO:0005777)	1/150	70/5719	0.846178	0.993789	1	PXA2
protein folding (GO:0006457)	1/150	79/5719	0.879288	0.993789	1	CCT8
growth of unicellular organism as a thread of attached cells (GO:0070783)	1/150	85/5719	0.897322	0.993789	1	YVC1
phosphatase activity (GO:0016791)	1/150	93/5719	0.91727	0.993789	1	PHO114
cell cortex (GO:0005938)	1/150	158/5719	0.985862	0.993789	1	NAG6
Golgi apparatus (GO:0005794)	1/150	166/5719	0.988642	0.993789	1	VPS51
site of polarized growth (GO:0030427)	1/150	188/5719	0.993789	0.993789	1	C5_03170C
