# Supplementary material for: Genome-wide translational response of Candida albicans to fluconazole treatment
Source: Microbiol Spectr. 2023 Aug 23;11(5):e02572-23. doi: 10.1128/spectrum.02572-23 (PMC10580883; doi:10.1128/spectrum.02572-23)
Supplement: Dataset S3 — TPM counts for novel C. albicans transcribed regions showing ribosome occupancy. [file spectrum.02572-23-s0003.xlsx]

## Sheet: Sheet1
DATASET S3 TPM counts for novel C. albicans transcribed regions showing ribosome occupancy.
Feature ID	Chromosome	Start position	End position	Length (nt)	TPM Fluconazole Ribo#1	TMP Fluconazole Ribo #2	TPM Fluconazole Ribo #3	TPM Fluconazole Ribo #4	TPM No drug Ribo #1	TPM No drug Ribo #2	TPM No drug Ribo #3	TPM No drug Ribo #4	TPM Fluconazole RNA #1	TPM Fluconazole RNA #2	TPM Fluconazole RNA #3	TPM Fluconazole RNA #4	TPM No drug RNA #1	TPM No drug RNA #2	TPM No drug RNA #3	TPM No drug RNA #4
MSTRG.3358	Ca22chr2A_C_albicans_SC5314	1497935	1498255	321	176404	408793	349085	307385	119080	317836	213673	393351	247470	247863	266092	298877	269377	278023	266850	351280
MSTRG.10144	Ca22chrRA_C_albicans_SC5314	2083264	2083739	476	4854	12422	7846	10524	8152	1777	8324	288	15458	15141	25045	23983	9273	3769	6159	3247
MSTRG.4668	Ca22chr3A_C_albicans_SC5314	361652	362268	617	74714	88563	42510	59882	304293	295988	205749	18194	82731	148188	133607	95336	146546	244184	163764	103206
